# Supplementary material for: Identifying Extrinsic versus Intrinsic Drivers of Variation in Cell Behavior in Human iPSC Lines from Healthy Donors
Source: Cell Rep. 2019 Feb 19;26(8):2078–2087.e3. doi: 10.1016/j.celrep.2019.01.094 (PMC6381787; doi:10.1016/j.celrep.2019.01.094)
Supplement: Table S1. Details of the 110 Cell Lines from the HipSci Resource That Were Phenotyped in the Present Study, Related to Figure 1 [file mmc2.xlsx]

## Sheet: Table S1
Supplementary Table 1 - 110 cell lines from the HipSCi resource
name	short_name	donor	number of experiments	biosample_id	donor_biosample_id	cell_type	is_on_feeder	gender	age	disease	ethnicity	derived_from_tissue_type	reprogramming	reference	is_reference	IPS	is_IPS	on_feeder	is_biological_replicate		short_name	Passage numbers
HPSI0313i-airc_2	airc_2	HPSI-airc	3	SAMEA2398371	SAMEA2398654	ips	TRUE	female	NA	normal	NA	fibroblast	sendai	Non-Reference Line	FALSE	IPS	TRUE	feeder	TRUE	airc	airc_2	31	32	33
HPSI0313i-airc_3	airc_3	HPSI-airc	3	SAMEA2398723	SAMEA2398654	ips	TRUE	female	NA	normal	NA	fibroblast	sendai	Non-Reference Line	FALSE	IPS	TRUE	feeder	TRUE	airc	airc_3	30	31	32
HPSI0813i-fpdm_2	fpdm_2	HPSI-ffdm	3	SAMEA2201447	SAMEA2444548	ips	TRUE	male	40-44	normal	NA	pbmc	sendai	Non-Reference Line	FALSE	IPS	TRUE	feeder	FALSE	ffdm	fpdm_2	34	41
HPSI0813i-ffdm_3	ffdm_3	HPSI-ffdm	4	SAMEA2399249	SAMEA2444548	ips	TRUE	male	40-44	normal	NA	fibroblast	episomal	Non-Reference Line	FALSE	IPS	TRUE	feeder	FALSE	ffdm	ffdm_3	23
HPSI0613i-vorx_1	vorx_1	HPSI-vorx	3	SAMEA2398071	SAMEA2398506	ips	TRUE	male	NA	normal	NA	fibroblast	sendai	Non-Reference Line	FALSE	IPS	TRUE	feeder	TRUE	vorx	vorx_1	32	33	35
HPSI0613i-vorx_2	vorx_2	HPSI-vorx	4	SAMEA2398435	SAMEA2398506	ips	TRUE	male	NA	normal	NA	fibroblast	sendai	Non-Reference Line	FALSE	IPS	TRUE	feeder	TRUE	vorx	vorx_2	3	5	6	7
HPSI0513i-golb_1	golb_1	HPSI-golb	3	SAMEA2398240	SAMEA2398564	ips	TRUE	female	NA	normal	NA	fibroblast	sendai	Non-Reference Line	FALSE	IPS	TRUE	feeder	TRUE	golb	golb_1	30	31	32
HPSI0513i-golb_2	golb_2	HPSI-golb	4	SAMEA2398847	SAMEA2398564	ips	TRUE	female	NA	normal	NA	fibroblast	sendai	Non-Reference Line	FALSE	IPS	TRUE	feeder	TRUE	golb	golb_2	21	23	24	25
HPSI0513i-golb_3	golb_3	HPSI-golb	3	SAMEA2398408	SAMEA2398564	ips	TRUE	female	NA	normal	NA	fibroblast	sendai	Non-Reference Line	FALSE	IPS	TRUE	feeder	TRUE	golb	golb_3	22	24	25
HPSI0813i-piun_3	piun_3	HPSI-piun	1	SAMEA2400645	SAMEA2398438	ips	TRUE	female	55-59	normal	white british	fibroblast	sendai	Non-Reference Line	FALSE	IPS	TRUE	feeder	FALSE	piun	piun_3	36
HPSI0513i-cuau_1	cuau_1	HPSI-cuau	2	SAMEA2398553	SAMEA2398529	ips	TRUE	female	NA	normal	NA	fibroblast	sendai	Non-Reference Line	FALSE	IPS	TRUE	feeder	TRUE	cuau	cuau_1	37
HPSI0513i-cuau_2	cuau_2	HPSI-cuau	3	SAMEA2399112	SAMEA2398529	ips	TRUE	female	NA	normal	NA	fibroblast	sendai	Non-Reference Line	FALSE	IPS	TRUE	feeder	TRUE	cuau	cuau_2	43	44	45
HPSI0513i-cuau_3	cuau_3	HPSI-cuau	3	SAMEA2398348	SAMEA2398529	ips	TRUE	female	NA	normal	NA	fibroblast	sendai	Non-Reference Line	FALSE	IPS	TRUE	feeder	TRUE	cuau	cuau_3	41	42	43
HPSI0913i-gedo_3	gedo_3	HPSI-gedo	3	SAMEA2398496	SAMEA2399211	ips	TRUE	male	NA	normal	NA	fibroblast	episomal	Non-Reference Line	FALSE	IPS	TRUE	feeder	FALSE	gedo	gedo_3	39	40	44
HPSI0913i-gedo_33	gedo_33	HPSI-gedo	4	SAMEA2398982	SAMEA2399211	ips	TRUE	male	NA	normal	NA	fibroblast	episomal	Non-Reference Line	FALSE	IPS	TRUE	feeder-free	FALSE	gedo	gedo_33	35	39	41	43	44
HPSI0613i-oefg_2	oefg_2	HPSI-oefg	3	SAMEA2397854	SAMEA2398216	ips	TRUE	male	NA	normal	NA	fibroblast	sendai	Non-Reference Line	FALSE	IPS	TRUE	feeder	FALSE	oefg	oefg_2	47	48	49
HPSI0513i-euir_1	euir_1	HPSI-euir	3	SAMEA2398167	SAMEA2398363	ips	TRUE	male	NA	normal	NA	fibroblast	sendai	Non-Reference Line	FALSE	IPS	TRUE	feeder	TRUE	euir	euir_1	44	47	49
HPSI0513i-euir_2	euir_2	HPSI-euir	2	SAMEA2398821	SAMEA2398363	ips	TRUE	male	NA	normal	NA	fibroblast	sendai	Non-Reference Line	FALSE	IPS	TRUE	feeder	TRUE	euir	euir_2	44	45
HPSI1113i-eofe_1	eofe_1	HPSI-eofe	1	SAMEA2474456	SAMEA2397886	ips	TRUE	female	45-49	normal	white british	fibroblast	sendai	Non-Reference Line	FALSE	IPS	TRUE	feeder	FALSE	eofe	eofe_1	31
HPSI0513i-leeh_2	leeh_2	HPSI-leeh	3	SAMEA2398347	SAMEA2398951	ips	TRUE	male	NA	normal	NA	fibroblast	sendai	Non-Reference Line	FALSE	IPS	TRUE	feeder	TRUE	leeh	leeh_2	28	29
HPSI0513i-leeh_3	leeh_3	HPSI-leeh	2	SAMEA2398586	SAMEA2398951	ips	TRUE	male	NA	normal	NA	fibroblast	sendai	Non-Reference Line	FALSE	IPS	TRUE	feeder	TRUE	leeh	leeh_3	13	14
HPSI0513i-xegx_1	xegx_1	HPSI-xegx	3	SAMEA2398343	SAMEA2398893	ips	TRUE	female	NA	normal	NA	fibroblast	sendai	Non-Reference Line	FALSE	IPS	TRUE	feeder	TRUE	xegx	xegx_1	4	5	6
HPSI0513i-xegx_2	xegx_2	HPSI-xegx	1	SAMEA2398128	SAMEA2398893	ips	TRUE	female	NA	normal	NA	fibroblast	sendai	Non-Reference Line	FALSE	IPS	TRUE	feeder	TRUE	xegx	xegx_2	24
HPSI1013i-aetc_1	aetc_1	HPSI-aetc	4	SAMEA2398632	SAMEA2398781	ips	TRUE	female	30-34	bardet-biedl syndrome c.1169T>G/p.Met390Arg missense	white british	fibroblast	sendai	Non-Reference Line	FALSE	IPS	TRUE	feeder	FALSE	aetc	aetc_1	30	29	30
HPSI0613i-jorr_1	jorr_1	HPSI-jorr	2	SAMEA2397944	SAMEA2397830	ips	TRUE	female	NA	normal	NA	fibroblast	sendai	Non-Reference Line	FALSE	IPS	TRUE	feeder	FALSE	jorr	jorr_1	48	48
HPSI1213i-nusw_2	nusw_2	HPSI-nusw	1	SAMEA2464779	SAMEA2398815	ips	TRUE	male	65-69	normal	white british	fibroblast	sendai	Non-Reference Line	FALSE	IPS	TRUE	feeder	FALSE	nusw	nusw_2	27
HPSI0413i-iakz_1	iakz_1	HPSI-iakz	1	SAMEA2398858	SAMEA2398431	ips	TRUE	male	NA	normal	NA	fibroblast	sendai	Non-Reference Line	FALSE	IPS	TRUE	feeder	TRUE	iakz	iakz_1	29
HPSI0413i-iakz_2	iakz_2	HPSI-iakz	1	SAMEA2397889	SAMEA2398431	ips	TRUE	male	NA	normal	NA	fibroblast	sendai	Non-Reference Line	FALSE	IPS	TRUE	feeder	TRUE	iakz	iakz_2	34
HPSI0513i-oeoo_2	oeoo_2	HPSI-oeoo	3	SAMEA2398634	SAMEA2398607	ips	TRUE	male	NA	normal	NA	fibroblast	sendai	Non-Reference Line	FALSE	IPS	TRUE	feeder	FALSE	oeoo	oeoo_2	38	42	50
HPSI0713i-kaks_2	kaks_2	HPSI-kaks	4	SAMEA2399037	SAMEA2399254	ips	TRUE	male	40-44	normal	white british	fibroblast	sendai	Non-Reference Line	FALSE	IPS	TRUE	feeder	TRUE	kaks	kaks_2	35	36
HPSI0713i-kaks_3	kaks_3	HPSI-kaks	2	SAMEA2397948	SAMEA2399254	ips	TRUE	male	40-44	normal	white british	fibroblast	sendai	Non-Reference Line	FALSE	IPS	TRUE	feeder	TRUE	kaks	kaks_3	37	37
HPSI0413i-xekf_1	xekf_1	HPSI-xekf	4	SAMEA2399123	SAMEA2397938	ips	TRUE	female	NA	normal	NA	fibroblast	sendai	Non-Reference Line	FALSE	IPS	TRUE	feeder	FALSE	xekf	xekf_1	33	34	37
HPSI0813i-meqo_2	meqo_2	HPSI-meqo	3	SAMEA2399460	SAMEA2398860	ips	TRUE	male	45-49	normal	white british	fibroblast	sendai	Non-Reference Line	FALSE	IPS	TRUE	feeder	TRUE	meqo	meqo_2	41	42	44
HPSI0813i-meqo_3	meqo_3	HPSI-meqo	3	SAMEA2399459	SAMEA2398860	ips	TRUE	male	45-49	normal	white british	fibroblast	sendai	Non-Reference Line	FALSE	IPS	TRUE	feeder	TRUE	meqo	meqo_3	40	41	42
HPSI0613i-oomz_2	oomz_2	HPSI-oomz	2	SAMEA2398345	SAMEA2397804	ips	TRUE	female	NA	normal	NA	fibroblast	sendai	Non-Reference Line	FALSE	IPS	TRUE	feeder	TRUE	oomz	oomz_2	29	30
HPSI0613i-oomz_22	oomz_22	HPSI-oomz	3	SAMEA2398841	SAMEA2397804	ips	TRUE	female	NA	normal	NA	fibroblast	sendai	Non-Reference Line	FALSE	IPS	TRUE	feeder-free	TRUE	oomz	oomz_22	43	45	47
HPSI0413i-ougl_1	ougl_1	HPSI-ougl	3	SAMEA2398316	SAMEA2398852	ips	TRUE	male	NA	normal	NA	fibroblast	sendai	Non-Reference Line	FALSE	IPS	TRUE	feeder	TRUE	ougl	ougl_1	28	31	32
HPSI0413i-ougl_3	ougl_3	HPSI-ougl	3	SAMEA2398428	SAMEA2398852	ips	TRUE	male	NA	normal	NA	fibroblast	sendai	Non-Reference Line	FALSE	IPS	TRUE	feeder	TRUE	ougl	ougl_3	32	35	39
HPSI0413i-uahf_3	uahf_3	HPSI-uahf	2	SAMEA2397812	SAMEA2398759	ips	TRUE	female	NA	normal	NA	fibroblast	sendai	Non-Reference Line	FALSE	IPS	TRUE	feeder	FALSE	uahf	uahf_3	45	46
HPSI0513i-huls_1	huls_1	HPSI-huls	3	SAMEA2398865	SAMEA2398093	ips	TRUE	female	NA	normal	NA	fibroblast	sendai	Non-Reference Line	FALSE	IPS	TRUE	feeder	TRUE	huls	huls_1	39	40	41
HPSI0513i-huls_3	huls_3	HPSI-huls	3	SAMEA2399252	SAMEA2398093	ips	TRUE	female	NA	normal	NA	fibroblast	sendai	Non-Reference Line	FALSE	IPS	TRUE	feeder	TRUE	huls	huls_3	28	29	30
HPSI1113i-wetu_2	wetu_2	HPSI-wetu	3	SAMEA2464814	SAMEA2398744	ips	TRUE	female	55-59	normal	white british	fibroblast	sendai	Non-Reference Line	FALSE	IPS	TRUE	feeder	FALSE	wetu	wetu_2	40	41	42
HPSI0813i-fpdr_2	fpdr_2	HPSI-fpdr	1	SAMEA2201445	SAMEA2444537	ips	TRUE	male	45-49	normal	NA	pbmc	sendai	Non-Reference Line	FALSE	IPS	TRUE	feeder	FALSE	fpdr	fpdr_2	39
HPSI0813i-ffdr_3	ffdr_3	HPSI-fpdr	2	SAMEA2201451	SAMEA2444537	ips	TRUE	male	45-49	normal	NA	fibroblast	episomal	Non-Reference Line	FALSE	IPS	TRUE	feeder	FALSE	fpdr	ffdr_3	23
HPSI1113i-fumb_2	fumb_2	HPSI-fpdr	1	SAMEA2397860	SAMEA2444537	ips	TRUE	male	45-49	normal	NA	fibroblast	sendai	Non-Reference Line	FALSE	IPS	TRUE	feeder	FALSE	fpdr	fumb_2	45
HPSI0513i-cehw_3	cehw_3	HPSI-cehw	2	SAMEA2398560	SAMEA2399069	ips	TRUE	female	NA	normal	NA	fibroblast	sendai	Non-Reference Line	FALSE	IPS	TRUE	feeder	FALSE	cehw	cehw_3	30	30
HPSI0613i-funp_2	funp_2	HPSI-funp	3	SAMEA2398478	SAMEA2397981	ips	TRUE	male	NA	normal	NA	fibroblast	sendai	Non-Reference Line	FALSE	IPS	TRUE	feeder	TRUE	funp	funp_2	30	32	35
HPSI0613i-funp_3	funp_3	HPSI-funp	3	SAMEA2398046	SAMEA2397981	ips	TRUE	male	NA	normal	NA	fibroblast	sendai	Non-Reference Line	FALSE	IPS	TRUE	feeder	TRUE	funp	funp_3	26	37	37
HPSI0913i-vopm_2	vopm_2	HPSI-vopm	3	SAMEA2399121	SAMEA2398288	ips	TRUE	female	50-54	normal	white british	fibroblast	sendai	Non-Reference Line	FALSE	IPS	TRUE	feeder	FALSE	vopm	vopm_2	41	42	43
HPSI0213i-koun_2	koun_2	HPSI-koun	1	SAMEA2398494	SAMEA2399272	ips	TRUE	female	NA	normal	NA	fibroblast	episomal	Non-Reference Line	FALSE	IPS	TRUE	feeder	FALSE	koun	koun_2	31
HPSI0713i-darw_1	darw_1	HPSI-darw	3	SAMEA2397999	SAMEA2398351	ips	TRUE	female	NA	normal	NA	fibroblast	sendai	Non-Reference Line	FALSE	IPS	TRUE	feeder	TRUE	darw	darw_1	29	30	31
HPSI0713i-darw_2	darw_2	HPSI-darw	4	SAMEA2398450	SAMEA2398351	ips	TRUE	female	NA	normal	NA	fibroblast	sendai	Non-Reference Line	FALSE	IPS	TRUE	feeder	TRUE	darw	darw_2	43	44	47	48
HPSI0713i-darw_3	darw_3	HPSI-darw	3	SAMEA2398844	SAMEA2398351	ips	TRUE	female	NA	normal	NA	fibroblast	sendai	Non-Reference Line	FALSE	IPS	TRUE	feeder	TRUE	darw	darw_3	27	29	30
HPSI0713i-ruyv_1	ruyv_1	HPSI-ruyv	3	SAMEA2398137	SAMEA2398030	ips	TRUE	female	NA	normal	NA	fibroblast	sendai	Non-Reference Line	FALSE	IPS	TRUE	feeder	TRUE	ruyv	ruyv_1	29	32	33
HPSI0713i-ruyv_3	ruyv_3	HPSI-ruyv	3	SAMEA2399040	SAMEA2398030	ips	TRUE	female	NA	normal	NA	fibroblast	sendai	Non-Reference Line	FALSE	IPS	TRUE	feeder	TRUE	ruyv	ruyv_3	24	26	27
HPSI0813i-fpdk_2	fpdk_2	HPSI-ffdk	3	SAMEA2201448	SAMEA2444542	ips	TRUE	male	40-44	normal	NA	pbmc	sendai	Non-Reference Line	FALSE	IPS	TRUE	feeder	FALSE	ffdk	fpdk_2	45	48	49
HPSI1113i-zuta_1	zuta_1	HPSI-ffdk	3	SAMEA2398133	SAMEA2444542	ips	TRUE	male	40-44	normal	NA	fibroblast	sendai	Non-Reference Line	FALSE	IPS	TRUE	feeder	FALSE	ffdk	zuta_1	36	37	39
HPSI0513i-iasn_3	iasn_3	HPSI-iasn	2	SAMEA2397877	SAMEA2398924	ips	TRUE	female	NA	normal	NA	fibroblast	sendai	Non-Reference Line	FALSE	IPS	TRUE	feeder	FALSE	iasn	iasn_3	38	44
HPSI0714i-gibe_2	gibe_2	HPSI-gibe	1	SAMEA3336930	SAMEA2658100	ips	TRUE	male	35-39	bardet-biedl syndrome c.1169T>G/p.Met390Arg missense	white british	fibroblast	sendai	Non-Reference Line	FALSE	IPS	TRUE	feeder	FALSE	gibe	gibe_2	29	30	34
HPSI1113i-waus_1	waus_1	HPSI-waus	1	SAMEA2469767	SAMEA2399191	ips	TRUE	female	40-44	bardet-biedl syndrome c.1169T>G/p.Met390Arg	white british	fibroblast	sendai	Non-Reference Line	FALSE	IPS	TRUE	feeder	FALSE	waus	waus_1	52
HPSI0913i-gooj_1	gooj_1	HPSI-gooj	2	SAMEA2398905	SAMEA2398825	ips	TRUE	female	50-54	bardet-biedl syndrome	white british	fibroblast	sendai	Non-Reference Line	FALSE	IPS	TRUE	feeder	FALSE	gooj	gooj_1	17	18
HPSI0813i-voas_2	voas_2	HPSI-voas	2	SAMEA2402582	SAMEA2399274	ips	TRUE	female	40-44	normal	white british	fibroblast	sendai	Non-Reference Line	FALSE	IPS	TRUE	feeder	FALSE	voas	voas_2	38	39
HPSI0713i-qimz_1	qimz_1	HPSI-qimz	3	SAMEA2398442	SAMEA2398138	ips	TRUE	female	NA	normal	NA	fibroblast	sendai	Non-Reference Line	FALSE	IPS	TRUE	feeder	TRUE	qimz	qimz_1	38	44	45
HPSI0713i-qimz_2	qimz_2	HPSI-qimz	2	SAMEA2399257	SAMEA2398138	ips	TRUE	female	NA	normal	NA	fibroblast	sendai	Non-Reference Line	FALSE	IPS	TRUE	feeder	TRUE	qimz	qimz_2	25	26
HPSI0513i-oogu_2	oogu_2	HPSI-oogu	3	SAMEA2398298	SAMEA2398059	ips	TRUE	female	NA	normal	NA	fibroblast	sendai	Non-Reference Line	FALSE	IPS	TRUE	feeder	FALSE	oogu	oogu_2	27	31	33
HPSI0413i-yuze_1	yuze_1	HPSI-yuze	3	SAMEA2397955	SAMEA2398454	ips	TRUE	male	NA	normal	NA	fibroblast	sendai	Non-Reference Line	FALSE	IPS	TRUE	feeder	FALSE	yuze	yuze_1	34	35	36
HPSI1213i-nekd_1	nekd_1	HPSI-nekd	4	SAMEA2445783	SAMEA2398565	ips	TRUE	male	60-64	normal	white british	fibroblast	sendai	Non-Reference Line	FALSE	IPS	TRUE	feeder	TRUE	nekd	nekd_1	37	37	40	41
HPSI1213i-nekd_2	nekd_2	HPSI-nekd	3	SAMEA2445785	SAMEA2398565	ips	TRUE	male	60-64	normal	white british	fibroblast	sendai	Non-Reference Line	FALSE	IPS	TRUE	feeder	TRUE	nekd	nekd_2	20	21	22
HPSI1213i-nekd_3	nekd_3	HPSI-nekd	3	SAMEA2445774	SAMEA2398565	ips	TRUE	male	60-64	normal	white british	fibroblast	sendai	Non-Reference Line	FALSE	IPS	TRUE	feeder	TRUE	nekd	nekd_3	21	22	23
HPSI0813i-fpdj_3	fpdj_3	HPSI-ffdj	1	SAMEA2201446	SAMEA2444538	ips	TRUE	female	45-49	normal	NA	pbmc	sendai	Non-Reference Line	FALSE	IPS	TRUE	feeder	FALSE	ffdj	fpdj_3	39
HPSI0813i-ffdj_1	ffdj_1	HPSI-ffdj	1	SAMEA2398530	SAMEA2444538	ips	TRUE	female	45-49	normal	NA	fibroblast	episomal	Non-Reference Line	FALSE	IPS	TRUE	feeder	FALSE	ffdj	ffdj_1	32
HPSI1113i-nibo_2	nibo_2	HPSI-ffdj	3	SAMEA2397920	SAMEA2444538	ips	TRUE	female	45-49	normal	NA	fibroblast	sendai	Non-Reference Line	FALSE	IPS	TRUE	feeder	FALSE	ffdj	nibo_2	31	32	35
HPSI0613i-hikj_1	hikj_1	HPSI-hikj	3	SAMEA2398534	SAMEA2398787	ips	TRUE	male	NA	normal	NA	fibroblast	sendai	Non-Reference Line	FALSE	IPS	TRUE	feeder	FALSE	hikj	hikj_1	45	46	47
HPSI0613i-auim_2	auim_2	HPSI-auim	4	SAMEA2398656	SAMEA2398814	ips	TRUE	female	NA	normal	NA	fibroblast	sendai	Non-Reference Line	FALSE	IPS	TRUE	feeder	TRUE	auim	auim_2	39	40	43	44
HPSI0613i-auim_3	auim_3	HPSI-auim	1	SAMEA2397959	SAMEA2398814	ips	TRUE	female	NA	normal	NA	fibroblast	sendai	Non-Reference Line	FALSE	IPS	TRUE	feeder	TRUE	auim	auim_3	31
HPSI0813i-fpdl_1	fpdl_1	HPSI-fpdl	2	SAMEA2399182	SAMEA2444543	ips	TRUE	female	45-49	normal	NA	pbmc	sendai	Non-Reference Line	FALSE	IPS	TRUE	feeder	FALSE	fpdl	fpdl_1	33	34
HPSI0813i-fpdl_2	fpdl_2	HPSI-fpdl	3	SAMEA2201450	SAMEA2444543	ips	TRUE	female	45-49	normal	NA	pbmc	sendai	Non-Reference Line	FALSE	IPS	TRUE	feeder	FALSE	fpdl	fpdl_2	38	39
HPSI0913i-ffdl_1	ffdl_1	HPSI-fpdl	3	SAMEA2397979	SAMEA2444543	ips	TRUE	female	45-49	normal	NA	fibroblast	episomal	Non-Reference Line	FALSE	IPS	TRUE	feeder	FALSE	fpdl	ffdl_1	31	52	53	54
HPSI0913i-ffdl_2	ffdl_2	HPSI-fpdl	2	SAMEA2398880	SAMEA2444543	ips	TRUE	female	45-49	normal	NA	fibroblast	episomal	Non-Reference Line	FALSE	IPS	TRUE	feeder	FALSE	fpdl	ffdl_2	39
HPSI0913i-ffdz_2	ffdz_2	HPSI-fpdl	3	SAMEA2398073	SAMEA2444543	ips	TRUE	female	45-49	normal	NA	fibroblast	episomal	Non-Reference Line	FALSE	IPS	TRUE	feeder	FALSE	fpdl	ffdz_2	41	44	46
HPSI1213i-foqj_2	foqj_2	HPSI-fpdl	1	SAMEA2399194	SAMEA2444543	ips	TRUE	female	45-49	normal	NA	fibroblast	sendai	Non-Reference Line	FALSE	IPS	TRUE	feeder	FALSE	fpdl	foqj_2	26
HPSI0614i-eavo_1	eavo_1	HPSI-eavo	2	SAMEA3271659	SAMEA2613903	ips	TRUE	female	30-34	bardet-biedl syndrome c.1169T>G/p.Met390Arg missense	white	fibroblast	sendai	Non-Reference Line	FALSE	IPS	TRUE	feeder	FALSE	eavo	eavo_1	23	26	27
HPSI0613i-focm_1	focm_1	HPSI-focm	3	SAMEA2398725	SAMEA2397814	ips	TRUE	male	NA	normal	NA	fibroblast	sendai	Non-Reference Line	FALSE	IPS	TRUE	feeder	FALSE	focm	focm_1	42
HPSI0613i-qanu_1	qanu_1	HPSI-qanu	3	SAMEA2399142	SAMEA2398142	ips	TRUE	female	NA	normal	NA	fibroblast	sendai	Non-Reference Line	FALSE	IPS	TRUE	feeder	TRUE	qanu	qanu_1	30	32
HPSI0613i-qanu_2	qanu_2	HPSI-qanu	3	SAMEA2398295	SAMEA2398142	ips	TRUE	female	NA	normal	NA	fibroblast	sendai	Non-Reference Line	FALSE	IPS	TRUE	feeder	TRUE	qanu	qanu_2	28	46	47	48
HPSI0513i-coio_1	coio_1	HPSI-coio	3	SAMEA2398024	SAMEA2399138	ips	TRUE	female	NA	normal	NA	fibroblast	sendai	Non-Reference Line	FALSE	IPS	TRUE	feeder	TRUE	coio	coio_1	37	41	42
HPSI0513i-coio_2	coio_2	HPSI-coio	3	SAMEA2398916	SAMEA2399138	ips	TRUE	female	NA	normal	NA	fibroblast	sendai	Non-Reference Line	FALSE	IPS	TRUE	feeder	TRUE	coio	coio_2	39	40	41
HPSI0813i-iicq_1	iicq_1	HPSI-iicq	3	SAMEA2398866	SAMEA2397863	ips	TRUE	female	30-34	normal	white - other	fibroblast	sendai	Non-Reference Line	FALSE	IPS	TRUE	feeder	TRUE	iicq	iicq_1	40	41	42
HPSI0813i-iicq_3	iicq_3	HPSI-iicq	3	SAMEA2398900	SAMEA2397863	ips	TRUE	female	30-34	normal	white - other	fibroblast	sendai	Non-Reference Line	FALSE	IPS	TRUE	feeder	TRUE	iicq	iicq_3	26	28
HPSI0613i-riiv_1	riiv_1	HPSI-riiv	3	SAMEA2469777	SAMEA2398585	ips	TRUE	female	NA	normal	NA	fibroblast	sendai	Non-Reference Line	FALSE	IPS	TRUE	feeder	TRUE	riiv	riiv_1	32	33	34
HPSI0613i-riiv_3	riiv_3	HPSI-riiv	1	SAMEA2469778	SAMEA2398585	ips	TRUE	female	NA	normal	NA	fibroblast	sendai	Non-Reference Line	FALSE	IPS	TRUE	feeder	TRUE	riiv	riiv_3	31
HPSI0613i-giuo_5	giuo_5	HPSI-giuo	4	SAMEA2399222	SAMEA2398175	ips	TRUE	male	NA	normal	NA	fibroblast	sendai	Non-Reference Line	FALSE	IPS	TRUE	feeder	FALSE	giuo	giuo_5	33	35	36	37
HPSI0913i-kojv_2	kojv_2	HPSI-kojv	3	SAMEA2397798	SAMEA2399013	ips	TRUE	female	55-59	bardet-biedl syndrome c.823C>T/p.Arg275* truncating	white british	fibroblast	sendai	Non-Reference Line	FALSE	IPS	TRUE	feeder	FALSE	kojv	kojv_2	57	59	60
HPSI0913i-lofv_3	lofv_3	HPSI-lofv	1	SAMEA2399275	SAMEA2444545	ips	TRUE	male	NA	normal	NA	fibroblast	episomal	Non-Reference Line	FALSE	IPS	TRUE	feeder	FALSE	lofv	lofv_3	42
HPSI0513i-debk_7	debk_7	HPSI-debk	1	SAMEA2398966	SAMEA2398311	ips	TRUE	female	NA	normal	NA	fibroblast	sendai	Non-Reference Line	FALSE	IPS	TRUE	feeder	TRUE	debk	debk_7	32
HPSI0513i-debk_9	debk_9	HPSI-debk	1	SAMEA2399146	SAMEA2398311	ips	TRUE	female	NA	normal	NA	fibroblast	sendai	Non-Reference Line	FALSE	IPS	TRUE	feeder	TRUE	debk	debk_9	34
HPSI0413i-coxy_3	coxy_3	HPSI-coxy	3	SAMEA2399264	SAMEA2398902	ips	TRUE	male	NA	normal	NA	fibroblast	sendai	Non-Reference Line	FALSE	IPS	TRUE	feeder	TRUE	coxy	coxy_3	42	44	48
HPSI0413i-coxy_33	coxy_33	HPSI-coxy	3	SAMEA2398219	SAMEA2398902	ips	TRUE	male	NA	normal	NA	fibroblast	sendai	Non-Reference Line	FALSE	IPS	TRUE	feeder-free	TRUE	coxy	coxy_33	47	48
HPSI0313i-cesj_1	cesj_1	HPSI-cesj	2	SAMEA2398465	SAMEA2398550	ips	TRUE	male	NA	normal	NA	fibroblast	episomal	Non-Reference Line	FALSE	IPS	TRUE	feeder	FALSE	cesj	cesj_1	39	40
HPSI0613i-zisa_3	zisa_3	HPSI-zisa	3	SAMEA2398851	SAMEA2399101	ips	TRUE	male	NA	normal	NA	fibroblast	sendai	Non-Reference Line	FALSE	IPS	TRUE	feeder	TRUE	zisa	zisa_3	45	47	48
HPSI0613i-zisa_33	zisa_33	HPSI-zisa	3	SAMEA2399080	SAMEA2399101	ips	TRUE	male	NA	normal	NA	fibroblast	sendai	Non-Reference Line	FALSE	IPS	TRUE	feeder-free	TRUE	zisa	zisa_33	8	10
HPSI0613i-dium_1	dium_1	HPSI-dium	1	SAMEA2398412	SAMEA2399129	ips	TRUE	female	NA	normal	NA	fibroblast	sendai	Non-Reference Line	FALSE	IPS	TRUE	feeder	FALSE	dium	dium_1	39
HPSI0513i-kesz_1	kesz_1	HPSI-kesz	1	SAMEA2399236	SAMEA2399181	ips	TRUE	female	NA	normal	NA	fibroblast	sendai	Non-Reference Line	FALSE	IPS	TRUE	feeder	FALSE	kesz	kesz_1	28
HPSI0513i-uoxz_5	uoxz_5	HPSI-uoxz	3	SAMEA2398124	SAMEA2399235	ips	TRUE	female	NA	normal	NA	fibroblast	sendai	Non-Reference Line	FALSE	IPS	TRUE	feeder	FALSE	uoxz	uoxz_5	55
HPSI1013i-cups_3	cups_3	HPSI-cups	3	SAMEA2498700	SAMEA2398406	ips	TRUE	female	45-49	normal	white british	fibroblast	sendai	Non-Reference Line	FALSE	IPS	TRUE	feeder	FALSE	cups	cups_3	27	32
HPSI0613i-liun_22	liun_22	HPSI-liun	3	SAMEA2398884	SAMEA2398910	ips	TRUE	male	NA	normal	NA	fibroblast	sendai	Non-Reference Line	FALSE	IPS	TRUE	feeder-free	FALSE	liun	liun_22	23	25	51
HPSI1014i-suok_4	suok_4	HPSI-suok	3	SAMEA3355535	SAMEA3099617	ips	TRUE	female	40-44	bardet-biedl syndrome c.1169T>G/p.Met390Arg missense	white british	fibroblast	sendai	Non-Reference Line	FALSE	IPS	TRUE	feeder	FALSE	suok	suok_4	16
A1ATD-iPSC patient 1	BOB	NA	57	NA	NA	NA	TRUE	male	65-69	NA	NA	fibroblast	NA	Reference Line	TRUE	IPS	TRUE	N/A	FALSE	Rashid et al., 2010	BOB	between 4-34	https://www.ncbi.nlm.nih.gov/pubmed/20739751
SPC clone 2	JACK	NA	2	NA	NA	NA	TRUE	NA	NA	NA	NA	NA	NA	Reference Line	TRUE	IPS	TRUE	N/A	FALSE	Cocks et al. 2014	JACK	19	https://www.ncbi.nlm.nih.gov/pmc/articles/PMC3706922/
CTRM_205	CTRM_205	NA	3	NA	NA	NA	TRUE	NA	NA	NA	NA	NA	NA	Reference Line	TRUE	IPS	TRUE	feeder-free	FALSE	Cocks et al. 2013	CTRM_205	between 38-48	https://www.ncbi.nlm.nih.gov/pmc/articles/PMC3932164/
