# Supplementary material for: Identifying Extrinsic versus Intrinsic Drivers of Variation in Cell Behavior in Human iPSC Lines from Healthy Donors
Source: Cell Rep. 2019 Feb 19;26(8):2078–2087.e3. doi: 10.1016/j.celrep.2019.01.094 (PMC6381787; doi:10.1016/j.celrep.2019.01.094)
Supplement: Table S3. Gene Lists, Related to Figure 4 — The 4,573 genes correlating with PEER factor 1, PEER factor 9, or both in at least one condition; the 3,879 genes obtained after probe and gene identity filters; the 175 genes from the selected Gene Ontologies; the 98 genes from the selected Gene Ontologies that correlated with raw phenotypes. [file mmc3.xlsx]

## Sheet: 4573genes
This is the list of 4573 genes correlating with either the factor 1 or factor 9 or both in at least one condition.
probe_id	Extrinsic_factor_corr_value	Extrinsic_factor_pvalue	Intrinsic_factor_corr_value	Intrinsic_factor_pvalue	condition	Transcript	ILMN_Gene
ILMN_1709269	-0.213486	0.0588784	0.0561587	0.623015	Fn25	ILMN_23099	CDH12
ILMN_1709269	-0.252897	0.0245344	0.0375365	0.742587	Fn5	ILMN_23099	CDH12
ILMN_3249032	-0.317843	0.00431124	0.26592	0.0178509	Fn1	ILMN_372081	EPCAM
ILMN_3249032	-0.146811	0.196671	-0.291626	0.00911635	Fn25	ILMN_372081	EPCAM
ILMN_2105919	0.0279211	0.807029	-0.308642	0.00564964	Fn1	ILMN_167999	FGF2
ILMN_2105919	-0.0484421	0.671603	0.287512	0.0101926	Fn5	ILMN_167999	FGF2
ILMN_1678643	-0.231694	0.0399208	0.123418	0.278531	Fn1	ILMN_42988	FHL2
ILMN_1678643	-0.226534	0.0446899	-0.0504625	0.65874	Fn25	ILMN_42988	FHL2
ILMN_1778237	-0.222201	0.0490494	0.27074	0.0158092	Fn1	ILMN_20090	FN1
ILMN_1792679	-0.224489	0.0467055	-0.105428	0.355115	Fn25	ILMN_165321	ITGA5
ILMN_1792679	-0.254479	0.023623	0.156816	0.16754	Fn5	ILMN_165321	ITGA5
ILMN_1687974	0.148053	0.19287	0.238705	0.034127	Fn1	ILMN_26997	ITGA6
ILMN_1687974	0.0220545	0.847019	-0.226461	0.0447606	Fn25	ILMN_26997	ITGA6
ILMN_2169439	-0.100584	0.377776	0.225876	0.0453298	Fn1	ILMN_182431	ITGAV
ILMN_2169439	0.075925	0.506024	-0.249927	0.0263257	Fn25	ILMN_182431	ITGAV
ILMN_1701619	-0.18369	0.105131	0.221616	0.0496631	Fn1	ILMN_138499	ITGB5
ILMN_1652287	0.273978	0.0145537	-0.13369	0.240152	Fn1	ILMN_7080	NOG
ILMN_1812526	-0.227093	0.0441507	-0.037001	0.746134	Fn25	ILMN_3549	TGFb2
ILMN_1667641	-0.222444	0.0487956	-0.0832765	0.465605	Fn5	ILMN_176065	ACACA
ILMN_1772123	0.228238	0.0430657	0.18907	0.0951581	Fn5	ILMN_176065	ACACA
ILMN_2331636	-0.0204722	0.857875	0.277191	0.0133937	Fn5	ILMN_9534	ACACA
ILMN_1783394	-0.219572	0.051861	-0.181207	0.109999	Fn25	ILMN_10757	ATF4
ILMN_2358457	-0.0993914	0.383487	-0.293574	0.00864253	Fn25	ILMN_23435	ATF4
ILMN_1672128	-0.21665	0.0551386	-0.33705	0.00238613	Fn25	ILMN_164464	ATF4
ILMN_1679770	-0.260394	0.0204666	-0.0356134	0.75535	Fn25	ILMN_162306	ENOX2
ILMN_2415911	0.249659	0.0264926	0.202142	0.074013	Fn25	ILMN_10105	ENOX2
ILMN_1806366	0.176534	0.119635	0.213462	0.0589079	Fn25	ILMN_162306	ENOX2
ILMN_1761674	-0.230769	0.0407431	0.011149	0.922315	Fn5	ILMN_138555	ITGB5
ILMN_1796755	-0.0279942	0.806534	0.275974	0.0138233	Fn5	ILMN_24189	ITGB5
ILMN_2311166	-0.0798929	0.483987	0.331475	0.00284404	Fn5	ILMN_24189	ITGB5
ILMN_1688373	0.236636	0.0357587	0.021665	0.849688	Fn1	ILMN_22632	LST1
ILMN_1718936	0.342941	0.00197517	0.0236125	0.836357	Fn1	ILMN_22195	LST1
ILMN_2345353	0.27797	0.0131249	-0.169182	0.136087	Fn1	ILMN_22867	LST1
ILMN_1780291	-0.22371	0.0474928	0.07074	0.535583	Fn5	ILMN_4678	NFAT5
ILMN_1655218	-0.0371227	0.745328	-0.219279	0.0521814	Fn5	ILMN_9325	NFAT5
ILMN_1797594	-0.161782	0.154322	0.295983	0.00808615	Fn5	ILMN_9325	NFAT5
ILMN_1728011	0.10813	0.342849	0.379844	0.000555037	Fn25	ILMN_26490	NLGN4X
ILMN_2341067	0.103262	0.365144	0.28666	0.0104289	Fn25	ILMN_169359	NLGN4X
ILMN_2345119	0.112877	0.321952	0.340068	0.00216684	Fn25	ILMN_27075	NLGN4X
ILMN_2376484	-0.234129	0.0378227	-0.197931	0.0803687	Fn25	ILMN_23292	NRP2
ILMN_2274306	-0.0214703	0.851024	-0.384129	0.000474256	Fn25	ILMN_6157	NRP2
ILMN_1787190	-0.216358	0.0554755	-0.332887	0.00272118	Fn25	ILMN_23185	NRP2
ILMN_2285951	-0.0253651	0.824398	0.247566	0.0278279	Fn25	ILMN_28058	PCDH11X
ILMN_2285952	0.0562317	0.622562	0.247347	0.0279709	Fn25	ILMN_28058	PCDH11X
ILMN_2329625	0.0176485	0.877314	0.253408	0.0242367	Fn25	ILMN_28185	PCDH11X
ILMN_1668559	0.124513	0.274254	0.245862	0.0289565	Fn25	ILMN_27389	RGS10
ILMN_1733538	-0.028554	0.802742	0.246738	0.0283713	Fn25	ILMN_27389	RGS10
ILMN_1811890	0.229528	0.0418687	0.244158	0.0301234	Fn25	ILMN_27252	RGS10
ILMN_1791505	0.29574	0.00814089	0.173515	0.126195	Fn25	ILMN_168165	RNF17
ILMN_1689621	-0.191115	0.0915686	-0.222249	0.0489986	Fn25	ILMN_168165	RNF17
ILMN_1785676	-0.111222	0.329145	-0.217356	0.0543314	Fn25	ILMN_168165	RNF17
ILMN_1803810	0.219231	0.0522349	0.154357	0.174386	Fn25	ILMN_172165	RRBP1
ILMN_2360784	0.222371	0.0488716	0.0425755	0.709479	Fn25	ILMN_172165	RRBP1
ILMN_2268381	0.218233	0.0533428	0.309445	0.00551966	Fn25	ILMN_172165	RRBP1
ILMN_1653861	-0.290044	0.00951792	0.0479309	0.674873	Fn1	ILMN_5778	SCMH1
ILMN_1714738	-0.318695	0.00420288	-0.106792	0.348893	Fn1	ILMN_9695	SCMH1
ILMN_2375557	-0.345351	0.00182627	0.0948637	0.405632	Fn1	ILMN_5778	SCMH1
ILMN_1675391	-0.238462	0.0343157	0.0589338	0.605914	Fn1	ILMN_5558	SLC24A4
ILMN_1815949	-0.214849	0.0572428	-0.137902	0.225528	Fn1	ILMN_5558	SLC24A4
ILMN_2370738	0.244255	0.0300556	-0.0615141	0.590201	Fn1	ILMN_5087	SLC24A4
ILMN_1726805	-0.197006	0.0818213	-0.220667	0.0506738	Fn25	ILMN_17438	STX2
ILMN_1747775	-0.0871957	0.444798	-0.405818	0.000206848	Fn25	ILMN_17438	STX2
ILMN_2344216	-0.127726	0.261963	-0.376071	0.00063638	Fn25	ILMN_7501	STX2
ILMN_1708463	-0.103311	0.364917	-0.241431	0.0320727	Fn5	ILMN_139115	UBE2E3
ILMN_1765714	-0.0324489	0.776495	0.218379	0.0531795	Fn5	ILMN_470	UBE2E3
ILMN_1809652	0.040409	0.723652	-0.251315	0.0254755	Fn5	ILMN_16828	UBE2E3
ILMN_1662934	-0.281402	0.0119954	-0.0472249	0.679398	Fn5	ILMN_27308	UBE2I
ILMN_1664542	-0.0242941	0.831701	0.29927	0.00737821	Fn5	ILMN_27059	UBE2I
ILMN_1725529	0.1574	0.165943	-0.233301	0.0385255	Fn5	ILMN_27920	UBE2I
ILMN_1782994	0.216821	0.0549429	0.146568	0.197422	Fn1	ILMN_309643	WBP11P1
ILMN_3251375	-0.269718	0.0162246	0.00730282	0.94907	Fn1	ILMN_309643	WBP11P1
ILMN_1673495	-0.121689	0.285369	-0.302556	0.00672537	Fn1	ILMN_309643	WBP11P1
ILMN_1652407	0.0989046	0.385832	0.33352	0.00266766	Fn25	ILMN_27401	ZMYND8
ILMN_1700204	0.072298	0.526613	0.216139	0.0557292	Fn25	ILMN_27401	ZMYND8
ILMN_2386179	0.0229309	0.841018	0.255063	0.0232939	Fn25	ILMN_26803	ZMYND8
ILMN_1880387	-0.267843	0.0170107	-0.0594206	0.602935	Fn5	ILMN_11466	AAK1
ILMN_1689211	-0.0507546	0.656889	0.216626	0.0551666	Fn5	ILMN_168875	AAK1
ILMN_1699334	0.250122	0.026205	-0.0273369	0.810991	Fn5	ILMN_168181	AATK
ILMN_2068874	0.242551	0.0312596	-0.131353	0.248544	Fn5	ILMN_168181	AATK
ILMN_1731610	-0.221154	0.0501534	0.038851	0.733902	Fn1	ILMN_21737	ABLIM1
ILMN_1785424	0.230453	0.0410276	-0.250584	0.02592	Fn1	ILMN_21737	ABLIM1
ILMN_1667641	-0.225463	0.0457365	0.051777	0.650424	Fn1	ILMN_176065	ACACA
ILMN_1772123	0.217064	0.0546642	-0.207181	0.0669444	Fn1	ILMN_176065	ACACA
ILMN_1756920	-0.0659688	0.563515	0.257376	0.022029	Fn5	ILMN_5544	ADAM15
ILMN_2384544	-0.098296	0.388777	0.301996	0.00683286	Fn5	ILMN_23734	ADAM15
ILMN_1684836	-0.229869	0.0415572	-0.196908	0.0819755	Fn25	ILMN_11209	AKAP12
ILMN_1686846	-0.315385	0.00463798	0.0834469	0.464689	Fn25	ILMN_11209	AKAP12
ILMN_1684836	-0.294693	0.00837997	0.110613	0.331815	Fn5	ILMN_11209	AKAP12
ILMN_1686846	-0.284202	0.0111376	0.110443	0.332565	Fn5	ILMN_11209	AKAP12
ILMN_1673542	0.236855	0.0355829	0.0848345	0.457271	Fn25	ILMN_9633	AKAP14
ILMN_1802537	0.00562317	0.960773	0.246324	0.0286464	Fn25	ILMN_18142	AKAP14
ILMN_1788462	-0.225755	0.0454491	-0.108398	0.341648	Fn25	ILMN_20135	AMD1
ILMN_1667994	0.178116	0.116303	0.259688	0.0208232	Fn25	ILMN_21529	AMD1
ILMN_1707727	-0.232365	0.0393332	-0.0630846	0.580728	Fn1	ILMN_20440	ANGPTL4
ILMN_2386444	-0.0145326	0.898848	-0.329503	0.00302393	Fn1	ILMN_31891	ANGPTL4
ILMN_1660183	-0.154917	0.172809	0.220229	0.051146	Fn1	ILMN_138336	ANKRD13D
ILMN_1667830	0.0876339	0.442504	0.253822	0.023998	Fn1	ILMN_138345	ANKRD13D
ILMN_1749338	0.230769	0.0407431	0.0459834	0.687384	Fn5	ILMN_16771	ANKRD29
ILMN_2075643	-0.0235394	0.836856	-0.304382	0.00638513	Fn5	ILMN_177949	ANKRD29
ILMN_1769259	-0.325268	0.00344517	-0.0226144	0.843184	Fn1	ILMN_17016	ANO9
ILMN_1798679	-0.116796	0.305327	-0.220862	0.0504651	Fn1	ILMN_17016	ANO9
ILMN_1763834	0.0109786	0.923499	0.251144	0.0255786	Fn5	ILMN_22853	APLP1
ILMN_2396198	-0.135759	0.232887	0.229065	0.0422946	Fn5	ILMN_22183	APLP1
ILMN_2101810	-0.283033	0.0114889	-0.180209	0.112005	Fn1	ILMN_19560	ARHGAP12
ILMN_1753500	-0.129065	0.256954	0.214143	0.0580851	Fn1	ILMN_19560	ARHGAP12
ILMN_1750805	0.21536	0.0566391	0.11631	0.307361	Fn1	ILMN_162667	ARHGAP30
ILMN_1751164	0.317746	0.00432378	-0.0803067	0.481718	Fn1	ILMN_162667	ARHGAP30
ILMN_2389445	0.356573	0.00125755	-0.190774	0.0921593	Fn5	ILMN_6822	ARHGEF10L
ILMN_1727205	-0.0480526	0.674094	0.251095	0.0256081	Fn5	ILMN_20306	ARHGEF10L
ILMN_1668727	-0.0503408	0.659512	0.254625	0.0235404	Fn5	ILMN_27054	ARSB
ILMN_1722045	-0.147468	0.194652	-0.214241	0.0579684	Fn5	ILMN_26948	ARSB
ILMN_1684873	0.121397	0.286536	0.220326	0.0510408	Fn25	ILMN_165491	ARSD
ILMN_1684956	0.00484421	0.966204	0.220837	0.0504912	Fn25	ILMN_165491	ARSD
ILMN_1700340	-0.0157011	0.890763	-0.215896	0.0560123	Fn25	ILMN_18166	ASGR2
ILMN_2342638	0.127629	0.26233	-0.248661	0.0271223	Fn25	ILMN_16567	ASGR2
ILMN_1688180	-0.277069	0.0134362	-0.00506329	0.964676	Fn5	ILMN_168235	ASPSCR1
ILMN_1661860	-0.256938	0.0222641	0.234542	0.0374754	Fn5	ILMN_168235	ASPSCR1
ILMN_2223720	0.277945	0.0131332	-0.135711	0.233056	Fn5	ILMN_162053	ATMIN
ILMN_1772540	-0.0376095	0.742103	0.219231	0.0522349	Fn5	ILMN_543	ATMIN
ILMN_1705208	0.261076	0.0201272	-0.102167	0.37028	Fn1	ILMN_26091	ATP1A4
ILMN_1696132	0.143647	0.2066	-0.22668	0.0445487	Fn1	ILMN_26454	ATP1A4
ILMN_1687375	-0.252167	0.024965	0.126558	0.266389	Fn5	ILMN_4412	ATP2A2
ILMN_1815666	-0.240482	0.0327759	0.214192	0.0580267	Fn5	ILMN_19965	ATP2A2
ILMN_1807798	-0.213729	0.0585836	-0.0469572	0.681117	Fn1	ILMN_518	ATP5G2
ILMN_1660577	0.00501461	0.965015	-0.24591	0.0289237	Fn1	ILMN_137008	ATP5G2
ILMN_1799232	0.0713486	0.53207	0.279309	0.0126738	Fn25	ILMN_176431	ATP9A
ILMN_2089073	-0.10499	0.35713	0.328627	0.0031071	Fn25	ILMN_176431	ATP9A
ILMN_1790603	0.0597858	0.600705	-0.268306	0.0168137	Fn5	ILMN_175478	ATPAF1
ILMN_2395055	-0.127945	0.261139	-0.21575	0.0561827	Fn5	ILMN_171012	ATPAF1
ILMN_1705900	0.11872	0.297377	0.223661	0.0475424	Fn25	ILMN_21384	ATXN10
ILMN_2169676	0.17909	0.114288	0.328773	0.0030931	Fn25	ILMN_180742	ATXN10
ILMN_1705900	0.173199	0.126898	-0.240506	0.0327577	Fn5	ILMN_21384	ATXN10
ILMN_2169676	0.157157	0.166607	-0.281256	0.0120417	Fn5	ILMN_180742	ATXN10
ILMN_1761093	0.011149	0.922315	-0.217089	0.0546364	Fn5	ILMN_28884	B3GAT1
ILMN_1794072	-0.0238802	0.834527	-0.251874	0.025139	Fn5	ILMN_136947	B3GAT1
ILMN_1659800	-0.136758	0.229437	0.381037	0.00053137	Fn1	ILMN_17359	BCL11A
ILMN_2342271	-0.0977361	0.391497	0.240871	0.0324859	Fn1	ILMN_11537	BCL11A
ILMN_1659800	0.00447907	0.96875	-0.263486	0.0189655	Fn25	ILMN_17359	BCL11A
ILMN_2342271	-0.00540409	0.9623	-0.317162	0.00439971	Fn25	ILMN_11537	BCL11A
ILMN_1712161	0.231451	0.0401359	0.115677	0.310019	Fn25	ILMN_165939	BCOR
ILMN_1676241	0.288072	0.0100399	0.274586	0.0143276	Fn25	ILMN_16794	BCOR
ILMN_1668907	0.245399	0.0292694	-0.0500243	0.661522	Fn25	ILMN_162687	BCR
ILMN_1670398	0.101607	0.372922	0.244791	0.0296854	Fn25	ILMN_162687	BCR
ILMN_1763386	-0.215044	0.0570122	0.0970302	0.394943	Fn25	ILMN_23641	BID
ILMN_2372413	-0.0802093	0.482251	0.248126	0.0274653	Fn25	ILMN_23875	BID
ILMN_1759892	0.0111003	0.922653	0.224002	0.0471963	Fn25	ILMN_16356	BMX
ILMN_1796138	-0.111709	0.327019	0.251801	0.0251827	Fn25	ILMN_16356	BMX
ILMN_1699989	0.0323515	0.777148	0.236831	0.0356024	Fn1	ILMN_18546	BNIPL
ILMN_1711170	0.145789	0.19984	0.237926	0.0347338	Fn1	ILMN_18546	BNIPL
ILMN_2352921	-0.236879	0.0355634	-0.116675	0.305835	Fn1	ILMN_19996	BPGM
ILMN_2352926	-0.0333009	0.770785	-0.222347	0.048897	Fn1	ILMN_19996	BPGM
ILMN_1683635	0.13907	0.221583	0.212999	0.0594716	Fn25	ILMN_20631	C11ORF70
ILMN_2168520	0.030112	0.792215	0.224148	0.0470486	Fn25	ILMN_20631	C11ORF70
ILMN_1706483	0.220886	0.0504391	0.211904	0.0608243	Fn25	ILMN_16111	C1ORF116
ILMN_1676725	0.0176972	0.876978	0.22203	0.0492278	Fn25	ILMN_16111	C1ORF116
ILMN_1743021	0.0255842	0.822905	-0.258057	0.0216676	Fn5	ILMN_12935	CAMKK2
ILMN_2367638	0.0109786	0.923499	-0.279065	0.0127548	Fn5	ILMN_9437	CAMKK2
ILMN_1681118	0.240044	0.0331048	0.0610273	0.593151	Fn25	ILMN_2903	CAPRIN2
ILMN_2345739	0.317259	0.00438697	0.185175	0.1023	Fn25	ILMN_1116	CAPRIN2
ILMN_1681118	0.224124	0.0470732	-0.190993	0.0917792	Fn5	ILMN_2903	CAPRIN2
ILMN_2345739	0.308204	0.00572166	-0.183204	0.106072	Fn5	ILMN_1116	CAPRIN2
ILMN_1658835	0.239727	0.0333441	0.161977	0.153819	Fn25	ILMN_177870	CAV2
ILMN_2360730	0.150463	0.185645	0.221714	0.0495604	Fn25	ILMN_177870	CAV2
ILMN_1782173	-0.200146	0.0769734	0.227556	0.0437094	Fn1	ILMN_5171	CBX3
ILMN_1790625	0.0769718	0.500161	-0.316967	0.00442528	Fn1	ILMN_11642	CBX3
ILMN_1692271	0.213121	0.0593229	0.0879747	0.440725	Fn25	ILMN_4086	CCM2
ILMN_1784352	0.213462	0.0589079	0.233909	0.0380077	Fn25	ILMN_4736	CCM2
ILMN_1752394	0.114046	0.316936	0.408788	0.000183809	Fn25	ILMN_16541	CCNB1IP1
ILMN_2347349	0.0539679	0.636659	0.25056	0.025935	Fn25	ILMN_173981	CCNB1IP1
ILMN_1676423	0.231378	0.0402006	0.0809396	0.478259	Fn25	ILMN_11667	CCNC
ILMN_2409395	0.301899	0.00685171	0.0633885	0.578903	Fn25	ILMN_13269	CCNC
ILMN_1795852	-0.00978578	0.931789	-0.22982	0.0416015	Fn25	ILMN_16108	CCNE1
ILMN_2374425	0.0850536	0.456106	-0.322785	0.00371576	Fn25	ILMN_6049	CCNE1
ILMN_2376431	0.294572	0.00840817	0.132108	0.245812	Fn25	ILMN_179742	CCR2
ILMN_1777461	0.0743427	0.514954	-0.251753	0.0252118	Fn25	ILMN_7093	CCR2
ILMN_1686283	-0.27315	0.0148661	-0.0749513	0.51151	Fn25	ILMN_10713	CECR1
ILMN_1666174	-0.0657011	0.565103	0.224562	0.0466323	Fn25	ILMN_29872	CECR1
ILMN_1671893	-0.226704	0.0445252	-0.057814	0.61279	Fn1	ILMN_1695	CHMP2A
ILMN_1762932	0.0970058	0.395063	-0.270959	0.0157214	Fn1	ILMN_3340	CHMP2A
ILMN_1738642	-0.23761	0.0349829	-0.207254	0.0668461	Fn1	ILMN_12452	CMPK1
ILMN_2104877	-0.416821	0.000132809	-0.160954	0.156469	Fn1	ILMN_12452	CMPK1
ILMN_1802450	-0.0361003	0.752113	0.238072	0.0346193	Fn1	ILMN_18210	CNOT6L
ILMN_2083833	0.0575219	0.614589	-0.300195	0.00718904	Fn1	ILMN_18210	CNOT6L
ILMN_1698621	-0.065482	0.566404	-0.214435	0.0577354	Fn5	ILMN_10374	COG5
ILMN_2399877	0.0622931	0.585494	-0.218647	0.0528811	Fn5	ILMN_170489	COG5
ILMN_1742601	-0.227142	0.0441041	0.0747566	0.512611	Fn25	ILMN_170199	CR1
ILMN_1731118	-0.260881	0.0202237	-0.337707	0.00233675	Fn25	ILMN_137312	CR1
ILMN_2078995	0.0418208	0.714405	0.251607	0.0252995	Fn25	ILMN_20070	CSRNP3
ILMN_3240470	-0.0916504	0.421792	0.222639	0.0485932	Fn25	ILMN_20070	CSRNP3
ILMN_2305112	-0.0408715	0.720618	0.258252	0.0215653	Fn1	ILMN_4045	CTH
ILMN_2305116	-0.10314	0.365712	0.349367	0.00160045	Fn1	ILMN_4045	CTH
ILMN_2355462	0.258544	0.0214126	-0.119864	0.292713	Fn1	ILMN_6477	CYFIP1
ILMN_1752432	0.161246	0.155709	-0.254893	0.0233895	Fn1	ILMN_6477	CYFIP1
ILMN_1651636	0.0970058	0.395063	-0.217332	0.0543591	Fn25	ILMN_23975	CYP2A13
ILMN_2175455	-0.0675755	0.554033	-0.216529	0.0552788	Fn25	ILMN_181901	CYP2A13
ILMN_1696666	-0.233909	0.0380077	0.175073	0.122776	Fn5	ILMN_170948	DBF4B
ILMN_1679941	0.0208861	0.855033	-0.213608	0.0587308	Fn5	ILMN_170948	DBF4B
ILMN_1714990	0.107838	0.344162	-0.290847	0.00931215	Fn5	ILMN_169961	DBT
ILMN_1887403	-0.00951801	0.933652	-0.241626	0.0319301	Fn5	ILMN_169961	DBT
ILMN_1686485	-0.0536758	0.638487	-0.279284	0.0126819	Fn25	ILMN_20156	DDX59
ILMN_1748077	-0.223296	0.0479155	-0.225049	0.0461463	Fn25	ILMN_10085	DDX59
ILMN_1667213	0.153797	0.175973	-0.220351	0.0510145	Fn5	ILMN_164206	DFFA
ILMN_2385220	0.119012	0.296182	-0.274367	0.0144086	Fn5	ILMN_6993	DFFA
ILMN_2385373	-0.233447	0.0384007	0.103384	0.364576	Fn1	ILMN_180753	DHRS4L1
ILMN_3245331	-0.0705453	0.53671	0.229284	0.0420924	Fn1	ILMN_180753	DHRS4L1
ILMN_2248589	0.0364654	0.749687	0.238437	0.0343346	Fn25	ILMN_1864	DHX40
ILMN_2325008	-0.0308909	0.786966	0.226071	0.0451394	Fn25	ILMN_1864	DHX40
ILMN_1652155	0.037001	0.746134	0.231889	0.0397495	Fn5	ILMN_7196	DHX9
ILMN_1656016	-0.098223	0.389131	-0.242746	0.03112	Fn5	ILMN_7196	DHX9
ILMN_1663722	0.0381451	0.738562	-0.244937	0.0295851	Fn5	ILMN_3154	DNAJB5
ILMN_1724221	-0.0442551	0.698558	0.283496	0.0113487	Fn5	ILMN_138197	DNAJB5
ILMN_2402416	0.220716	0.0506216	0.180769	0.110876	Fn25	ILMN_26714	DNAJB6
ILMN_1793770	0.126801	0.265462	0.254625	0.0235404	Fn25	ILMN_7651	DNAJB6
ILMN_1725379	0.0694742	0.542927	-0.213802	0.0584954	Fn5	ILMN_37566	DPP6
ILMN_1814219	-0.0914557	0.422784	-0.217356	0.0543314	Fn5	ILMN_37514	DPP6
ILMN_1788759	0.247931	0.027591	-0.197882	0.0804446	Fn1	ILMN_178362	DSCAM
ILMN_2367204	0.0331305	0.771926	0.221811	0.0494579	Fn1	ILMN_1163	DSCAM
ILMN_1730201	-0.131719	0.247219	-0.23554	0.0366485	Fn5	ILMN_28503	DTNA
ILMN_2394777	-0.0587877	0.606809	-0.215117	0.056926	Fn5	ILMN_28247	DTNA
ILMN_2167011	-0.22276	0.0484671	0.093184	0.414034	Fn1	ILMN_1493	ECHDC1
ILMN_1762134	-0.040409	0.723652	-0.26704	0.0173574	Fn1	ILMN_1493	ECHDC1
ILMN_1710150	0.254698	0.0234991	-0.0746105	0.513438	Fn25	ILMN_27266	EED
ILMN_2347917	0.240701	0.0326125	0.0793817	0.486797	Fn25	ILMN_28238	EED
ILMN_1710150	0.255623	0.0229821	-0.0471762	0.679711	Fn5	ILMN_27266	EED
ILMN_2347917	0.283155	0.0114519	0.0387293	0.734705	Fn5	ILMN_28238	EED
ILMN_1685678	0.0115141	0.919779	-0.251923	0.02511	Fn1	ILMN_138368	EEF1B2
ILMN_1701930	0.157741	0.165017	-0.256305	0.0226074	Fn1	ILMN_6380	EEF1B2
ILMN_1786734	-0.224197	0.0469995	-0.223466	0.0477411	Fn25	ILMN_16924	EIF5
ILMN_1815733	0.224513	0.0466811	0.283885	0.0112318	Fn25	ILMN_16924	EIF5
ILMN_2379527	0.266188	0.0177319	-0.0531646	0.641692	Fn1	ILMN_33751	ELMO1
ILMN_1740231	0.212171	0.0604913	-0.297274	0.00780141	Fn1	ILMN_33821	ELMO1
ILMN_1785061	0.241699	0.0318767	0.102093	0.370624	Fn5	ILMN_4883	EPHB2
ILMN_2367384	-0.056816	0.618946	0.263218	0.0190917	Fn5	ILMN_6179	EPHB2
ILMN_1687538	0.0377069	0.741459	-0.220083	0.0513042	Fn5	ILMN_173009	ETS1
ILMN_2122103	0.0843476	0.459866	-0.244279	0.0300387	Fn5	ILMN_173009	ETS1
ILMN_2075578	0.261855	0.0197452	-0.0539435	0.636811	Fn5	ILMN_8301	FAM126A
ILMN_1691980	0.0342989	0.764113	-0.24036	0.032867	Fn5	ILMN_8301	FAM126A
ILMN_1811330	0.0534567	0.63986	0.312731	0.00501509	Fn25	ILMN_12940	FAM134B
ILMN_2387952	0.177361	0.117883	0.237269	0.0352528	Fn25	ILMN_176004	FAM134B
ILMN_1763603	0.254674	0.0235129	0.0148247	0.896826	Fn1	ILMN_11605	FAM177A1
ILMN_2287276	-0.234056	0.0378843	0.0155307	0.891942	Fn1	ILMN_11605	FAM177A1
ILMN_1698252	0.163389	0.150216	0.254893	0.0233895	Fn25	ILMN_1522	FANCB
ILMN_1726756	0.104236	0.360615	0.288145	0.0100201	Fn25	ILMN_1150	FANCB
ILMN_1754795	-0.0265823	0.816116	0.35925	0.00114812	Fn5	ILMN_24617	FAT1
ILMN_3247578	-0.10017	0.379751	0.258447	0.0214634	Fn5	ILMN_24617	FAT1
ILMN_1720162	-0.238851	0.0340142	0.0114898	0.919948	Fn25	ILMN_29686	FAT4
ILMN_1761551	-0.263437	0.0189884	-0.108544	0.340994	Fn25	ILMN_29686	FAT4
ILMN_1686952	-0.219547	0.0518876	-0.170521	0.13297	Fn5	ILMN_11522	FBLN1
ILMN_1672536	-0.080258	0.481985	0.297882	0.00767018	Fn5	ILMN_12209	FBLN1
ILMN_1812776	0.0434275	0.703932	0.320935	0.00392952	Fn25	ILMN_22101	FBXO28
ILMN_2045911	-0.0884129	0.438444	0.231426	0.0401574	Fn25	ILMN_22101	FBXO28
ILMN_1749641	0.330355	0.00294499	0.100268	0.379286	Fn25	ILMN_5163	FBXO3
ILMN_2273261	0.103213	0.365371	0.221349	0.0499465	Fn25	ILMN_5163	FBXO3
ILMN_1651437	-0.309177	0.00556269	-0.0829114	0.46757	Fn25	ILMN_165239	FOXI1
ILMN_1736936	-0.112804	0.322267	-0.286563	0.0104562	Fn25	ILMN_165239	FOXI1
ILMN_1681456	-0.169401	0.135573	-0.261465	0.0199354	Fn1	ILMN_25433	FOXL2
ILMN_1714280	0.0252191	0.825393	-0.23722	0.0352915	Fn1	ILMN_164403	FOXL2
ILMN_1772957	0.134299	0.237999	-0.281378	0.0120031	Fn5	ILMN_165686	FOXRED2
ILMN_2130635	-0.13649	0.230359	-0.270886	0.0157506	Fn5	ILMN_165686	FOXRED2
ILMN_2401822	-0.0727605	0.523964	0.277751	0.0132	Fn1	ILMN_7629	FTSJ1
ILMN_2401826	0.0921373	0.41932	0.302532	0.00673001	Fn1	ILMN_7629	FTSJ1
ILMN_1741422	0.219158	0.0523154	0.00547712	0.961791	Fn5	ILMN_12324	FUT8
ILMN_1693152	-0.0331061	0.772089	-0.301095	0.00700896	Fn5	ILMN_28721	FUT8
ILMN_1720422	0.129114	0.256773	0.272079	0.0152791	Fn25	ILMN_14416	G3BP2
ILMN_2381758	0.262463	0.0194511	0.309737	0.00547306	Fn25	ILMN_14416	G3BP2
ILMN_1707571	-0.0727605	0.523964	0.343622	0.00193198	Fn5	ILMN_27653	GABRA5
ILMN_2215730	0.161392	0.155329	0.292113	0.00899581	Fn5	ILMN_27653	GABRA5
ILMN_1687090	0.12147	0.286244	0.30017	0.00719396	Fn5	ILMN_19294	GABRB3
ILMN_1709681	0.143695	0.206445	0.222128	0.0491258	Fn5	ILMN_19294	GABRB3
ILMN_1790080	0.247103	0.0281305	-0.211392	0.061464	Fn5	ILMN_17718	GAS7
ILMN_1745994	-0.134396	0.237656	-0.282741	0.0115782	Fn5	ILMN_17718	GAS7
ILMN_1807970	-0.217308	0.0543868	-0.0219085	0.84802	Fn1	ILMN_165919	GCNT2
ILMN_1653174	0.0876582	0.442377	0.221811	0.0494579	Fn1	ILMN_30114	GCNT2
ILMN_2364088	0.28907	0.00977265	0.178067	0.116405	Fn25	ILMN_164552	GEMIN8
ILMN_1748116	0.161319	0.155519	0.253213	0.0243498	Fn25	ILMN_162413	GEMIN8
ILMN_2220184	-0.223077	0.0481406	-0.0639727	0.575402	Fn25	ILMN_5797	GFPT1
ILMN_2220187	-0.0672833	0.555751	-0.239533	0.033492	Fn25	ILMN_5797	GFPT1
ILMN_2253805	-0.320764	0.00394975	0.0129747	0.909644	Fn5	ILMN_38474	GFRA1
ILMN_1725678	0.192989	0.0883727	0.233179	0.0386298	Fn5	ILMN_38474	GFRA1
ILMN_1681668	-0.287342	0.0102395	0.0879747	0.440725	Fn25	ILMN_25525	GGA1
ILMN_2278908	-0.0416991	0.7152	0.214265	0.0579392	Fn25	ILMN_24947	GGA1
ILMN_2176037	0.349002	0.00161988	0.140433	0.217042	Fn25	ILMN_173569	GNA13
ILMN_1758906	0.17887	0.114739	0.229406	0.0419804	Fn25	ILMN_173569	GNA13
ILMN_1684017	0.111709	0.327019	-0.272468	0.0151278	Fn1	ILMN_24869	GYG2
ILMN_2319424	0.0157741	0.890259	-0.235979	0.0362904	Fn1	ILMN_176856	GYG2
ILMN_1694476	-0.323734	0.00361014	0.0252191	0.825393	Fn1	ILMN_15879	HMBS
ILMN_1726306	-0.253919	0.0239422	0.159907	0.159217	Fn1	ILMN_16358	HMBS
ILMN_1766643	-0.335662	0.00249345	-0.062999	0.581242	Fn5	ILMN_24354	HOPX
ILMN_1735570	0.0537731	0.637877	0.219352	0.0521011	Fn5	ILMN_21632	HOPX
ILMN_1747204	-0.151558	0.182426	-0.399805	0.000261835	Fn25	ILMN_22612	HTRA2
ILMN_1785574	-0.068038	0.551318	-0.225657	0.0455448	Fn25	ILMN_12587	HTRA2
ILMN_1793990	-0.0512658	0.653653	0.341577	0.00206414	Fn1	ILMN_28481	ID2
ILMN_2086095	-0.0175998	0.87765	0.326826	0.0032845	Fn1	ILMN_28481	ID2
ILMN_1694547	-0.282863	0.011541	0.017259	0.880001	Fn25	ILMN_41880	IFFO1
ILMN_2348268	0.284275	0.011116	0.240652	0.0326488	Fn25	ILMN_42149	IFFO1
ILMN_1709613	0.213583	0.0587603	0.183544	0.105412	Fn25	ILMN_179483	IGF1
ILMN_2056087	-0.326047	0.00336398	-0.241845	0.0317702	Fn25	ILMN_179483	IGF1
ILMN_1657316	0.182522	0.1074	0.243744	0.0304127	Fn25	ILMN_4473	IGSF1
ILMN_1704675	-0.115482	0.31084	0.234396	0.0375977	Fn25	ILMN_2180	IGSF1
ILMN_1654402	-0.044036	0.699979	-0.232084	0.0395788	Fn5	ILMN_26939	IL18BP
ILMN_1653575	0.245959	0.028891	-0.307619	0.00581896	Fn5	ILMN_10368	IL18BP
ILMN_1683328	-0.328773	0.0030931	0.0848101	0.4574	Fn1	ILMN_7420	IP6K2
ILMN_2328835	-0.224245	0.0469504	0.169596	0.135118	Fn1	ILMN_28157	IP6K2
ILMN_1654598	-0.222639	0.0485932	0.0518987	0.649656	Fn1	ILMN_17212	IQCA1
ILMN_2080684	-0.358179	0.00119081	0.188754	0.0957234	Fn1	ILMN_17212	IQCA1
ILMN_1662852	-0.0672833	0.555751	0.229236	0.0421373	Fn1	ILMN_19518	IQCK
ILMN_2081883	-0.0194255	0.865072	0.228286	0.04302	Fn1	ILMN_19518	IQCK
ILMN_1761674	-0.219085	0.0523959	-0.160516	0.157615	Fn25	ILMN_138555	ITGB5
ILMN_1701619	0.118695	0.297477	0.214995	0.0570698	Fn25	ILMN_138499	ITGB5
ILMN_1812233	-0.257205	0.0221202	0.102313	0.369593	Fn1	ILMN_26609	KALRN
ILMN_2241750	0.205696	0.0689683	-0.31519	0.00466478	Fn1	ILMN_6172	KALRN
ILMN_1730303	0.307595	0.00582305	0.13739	0.227269	Fn25	ILMN_2395	KBTBD7
ILMN_2044293	0.226339	0.0448787	0.345813	0.00179888	Fn25	ILMN_181309	KBTBD7
ILMN_2410771	-0.0959348	0.400327	0.245594	0.0291373	Fn5	ILMN_18799	KEAP1
ILMN_2410772	-0.0552337	0.628761	0.289752	0.00959372	Fn5	ILMN_18799	KEAP1
ILMN_1857069	0.261806	0.0197689	0.127264	0.263709	Fn5	ILMN_163055	KIAA1147
ILMN_2355033	-0.189338	0.0946819	-0.252556	0.0247346	Fn5	ILMN_167929	KIAA1147
ILMN_1692060	-0.247858	0.0276383	0.0522152	0.647661	Fn25	ILMN_136997	KIF21B
ILMN_2163819	-0.144377	0.204278	-0.213462	0.0589079	Fn25	ILMN_10253	KIF21B
ILMN_1745620	0.264873	0.0183231	-0.1713	0.131181	Fn1	ILMN_25337	KRCC1
ILMN_2091375	0.223564	0.0476417	-0.173004	0.127333	Fn1	ILMN_25337	KRCC1
ILMN_2323933	0.313364	0.00492275	0.0545764	0.632856	Fn1	ILMN_2857	LAIR2
ILMN_1807491	-0.035224	0.757943	-0.217381	0.0543037	Fn1	ILMN_183205	LAIR2
ILMN_1665011	0.263169	0.0191147	0.138632	0.223056	Fn1	ILMN_6619	LHX3
ILMN_2390435	0.232303	0.0393874	-0.0689387	0.546048	Fn1	ILMN_169960	LHX3
ILMN_1652674	-0.216553	0.0552507	-0.0581792	0.610544	Fn1	ILMN_137885	LLGL2
ILMN_1797588	-0.261076	0.0201272	0.0238802	0.834527	Fn1	ILMN_137914	LLGL2
ILMN_1798433	0.23296	0.038818	0.165579	0.144749	Fn1	ILMN_15141	LNPEP
ILMN_1814737	0.0811831	0.476933	0.234688	0.0373534	Fn1	ILMN_25061	LNPEP
ILMN_1689288	-0.0675755	0.554033	-0.233082	0.0387134	Fn5	ILMN_21387	LRRN2
ILMN_1696657	-0.180648	0.111121	0.2426	0.0312247	Fn5	ILMN_21516	LRRN2
ILMN_1683355	-0.232157	0.0395149	-0.0055258	0.961452	Fn5	ILMN_21346	LRSAM1
ILMN_1774856	0.0813048	0.47627	-0.230891	0.0406341	Fn5	ILMN_21244	LRSAM1
ILMN_1749396	-0.284202	0.0111376	-0.0376826	0.74162	Fn25	ILMN_2781	LSR
ILMN_2363498	-0.221446	0.0498433	-0.138705	0.22281	Fn25	ILMN_2781	LSR
ILMN_1665219	0.261052	0.0201392	0.0608812	0.594038	Fn1	ILMN_174707	LTBP4
ILMN_2352917	0.281475	0.0119723	-0.00898247	0.937377	Fn1	ILMN_174435	LTBP4
ILMN_1769658	0.219255	0.0522082	-0.0759737	0.505751	Fn1	ILMN_27522	LYSMD4
ILMN_2159859	0.187171	0.0985893	-0.334713	0.00256936	Fn1	ILMN_27522	LYSMD4
ILMN_1666378	0.226704	0.0445252	0.00798442	0.944323	Fn1	ILMN_162304	MAGEC1
ILMN_1681293	0.289411	0.00968282	-0.0458861	0.688011	Fn1	ILMN_162304	MAGEC1
ILMN_2402341	0.178797	0.11489	0.298247	0.00759238	Fn25	ILMN_177323	MAPK3
ILMN_1667260	0.277483	0.0132924	0.285175	0.0108521	Fn25	ILMN_11845	MAPK3
ILMN_1667260	0.298539	0.00753064	-0.0160662	0.888239	Fn5	ILMN_11845	MAPK3
ILMN_2402341	0.2185	0.0530437	-0.00165531	0.988448	Fn5	ILMN_177323	MAPK3
ILMN_1785892	-0.212707	0.0598299	0.084591	0.458568	Fn1	ILMN_9215	MASP1
ILMN_2240866	-0.22001	0.0513834	0.236709	0.0357	Fn1	ILMN_9322	MASP1
ILMN_1680246	0.254552	0.0235817	0.0201801	0.859882	Fn25	ILMN_18923	MAT2B
ILMN_1673960	0.186758	0.0993499	0.283423	0.0113708	Fn25	ILMN_19777	MAT2B
ILMN_1683595	0.286392	0.0105041	0.10224	0.369936	Fn25	ILMN_13143	MBD1
ILMN_2352580	0.00333496	0.97673	0.254211	0.0237752	Fn25	ILMN_14073	MBD1
ILMN_1658920	0.26631	0.0176779	-0.0666018	0.559771	Fn1	ILMN_2499	MCTP1
ILMN_1738097	-0.233447	0.0384007	0.13795	0.225362	Fn1	ILMN_3078	MCTP1
ILMN_1706440	0.0313048	0.784181	-0.224903	0.0462917	Fn25	ILMN_4766	MDK
ILMN_1723087	-0.132278	0.245198	-0.256962	0.022251	Fn25	ILMN_3786	MDK
ILMN_1683298	0.228968	0.0423847	-0.0182571	0.873118	Fn1	ILMN_1507	MEN1
ILMN_2340877	0.0466407	0.683152	0.230161	0.0412917	Fn1	ILMN_5184	MEN1
ILMN_1806314	0.309907	0.00544604	-0.0623418	0.5852	Fn25	ILMN_173495	METTL2A
ILMN_1745699	0.0687439	0.547185	0.33111	0.00287661	Fn25	ILMN_23067	METTL2A
ILMN_1745699	0.013705	0.904581	-0.296081	0.00806435	Fn5	ILMN_23067	METTL2A
ILMN_1806314	0.24574	0.0290385	-0.253846	0.0239841	Fn5	ILMN_173495	METTL2A
ILMN_1693107	0.0333982	0.770134	0.215019	0.057041	Fn1	ILMN_177472	MLH3
ILMN_2282282	0.0289922	0.799778	0.274878	0.0142201	Fn1	ILMN_182267	MLH3
ILMN_1743538	-0.135833	0.232633	-0.284688	0.010994	Fn25	ILMN_25545	MLLT10
ILMN_2399310	-0.214046	0.0582021	-0.340969	0.00210502	Fn25	ILMN_25545	MLLT10
ILMN_1722073	-0.0293817	0.797145	0.282376	0.0116907	Fn25	ILMN_7796	MLXIPL
ILMN_2399919	0.0351266	0.758592	0.274708	0.0142827	Fn25	ILMN_9337	MLXIPL
ILMN_1702361	0.244766	0.0297022	-0.140214	0.217768	Fn25	ILMN_14963	MMP16
ILMN_1718331	-0.257473	0.0219771	-0.0873174	0.44416	Fn25	ILMN_14850	MMP16
ILMN_1764596	-0.321835	0.00382412	0.0194012	0.865239	Fn25	ILMN_2450	MPST
ILMN_1800096	-0.239752	0.0333256	-0.0822055	0.471382	Fn25	ILMN_2676	MPST
ILMN_1764596	-0.35056	0.00153842	0.0903359	0.428509	Fn5	ILMN_2450	MPST
ILMN_1800096	-0.303895	0.00647434	0.00696203	0.951443	Fn5	ILMN_2676	MPST
ILMN_1799289	0.146787	0.196746	0.23851	0.0342779	Fn1	ILMN_29939	MRPL55
ILMN_2348090	-0.0169182	0.882354	0.227824	0.0434556	Fn1	ILMN_30185	MRPL55
ILMN_1813817	0.217575	0.0540829	0.00236125	0.983523	Fn25	ILMN_26404	MRPL55
ILMN_1799289	-0.167624	0.139783	-0.244645	0.029786	Fn25	ILMN_29939	MRPL55
ILMN_1794046	-0.283204	0.0114371	-0.120813	0.288879	Fn25	ILMN_17112	MTX2
ILMN_2306565	-0.256451	0.0225278	-0.263242	0.0190802	Fn25	ILMN_17112	MTX2
ILMN_1680618	-0.0365871	0.748879	0.232059	0.0396001	Fn1	ILMN_28130	MYC
ILMN_2110908	0.0185735	0.870938	0.320789	0.00394685	Fn1	ILMN_172213	MYC
ILMN_2191803	0.257984	0.0217061	0.0400925	0.72573	Fn5	ILMN_27889	MYPN
ILMN_1758272	-0.103773	0.362762	0.347882	0.00168082	Fn5	ILMN_27889	MYPN
ILMN_2356632	0.0231256	0.839686	-0.300657	0.00709606	Fn25	ILMN_163588	NCK2
ILMN_1724718	-0.243622	0.0304982	-0.246154	0.0287603	Fn25	ILMN_9427	NCK2
ILMN_2334385	0.271373	0.0155567	-0.0639241	0.575694	Fn25	ILMN_164800	NCKAP5
ILMN_2253822	0.100268	0.379286	0.237512	0.0350598	Fn25	ILMN_164800	NCKAP5
ILMN_1736623	0.229357	0.0420252	-0.104552	0.359151	Fn1	ILMN_15946	NCKIPSD
ILMN_2382271	0.213583	0.0587603	-0.0416261	0.715678	Fn1	ILMN_20435	NCKIPSD
ILMN_2249578	-0.327799	0.00318752	0.0949854	0.405027	Fn5	ILMN_10038	NETO1
ILMN_2357086	0.0518744	0.64981	-0.261198	0.0200671	Fn5	ILMN_19058	NETO1
ILMN_1814402	0.235784	0.0364492	0.1935	0.0875166	Fn1	ILMN_22629	NFIC
ILMN_1675130	0.0153846	0.892952	-0.266504	0.017592	Fn1	ILMN_22629	NFIC
ILMN_1690136	-0.0463242	0.685188	-0.228359	0.0429516	Fn1	ILMN_6163	NIPBL
ILMN_2264625	-0.00357838	0.975031	-0.247201	0.0280666	Fn1	ILMN_6163	NIPBL
ILMN_1728011	0.0970545	0.394824	-0.221154	0.0501534	Fn1	ILMN_26490	NLGN4X
ILMN_2345119	0.0582035	0.610394	-0.319912	0.00405229	Fn1	ILMN_27075	NLGN4X
ILMN_1652366	0.219401	0.0520477	0.0585686	0.608152	Fn5	ILMN_10029	NLRP7
ILMN_1658632	0.212902	0.0595909	-0.0922347	0.418827	Fn5	ILMN_2155	NLRP7
ILMN_3226904	-0.226607	0.0446193	-0.204601	0.0704927	Fn25	ILMN_28955	NOP2
ILMN_1666960	0.123905	0.276625	0.242381	0.0313822	Fn25	ILMN_29058	NOP2
ILMN_2047914	0.236514	0.0358566	0.0950341	0.404785	Fn1	ILMN_25423	NPY5R
ILMN_1718198	-0.135273	0.234582	0.333788	0.0026453	Fn1	ILMN_25423	NPY5R
ILMN_2047914	0.235808	0.0364293	0.1574	0.165943	Fn25	ILMN_25423	NPY5R
ILMN_1718198	-0.184469	0.103638	-0.228481	0.0428377	Fn25	ILMN_25423	NPY5R
ILMN_1767960	-0.251899	0.0251245	0.0770935	0.499481	Fn1	ILMN_7726	NSUN7
ILMN_2205882	-0.2639	0.0187719	0.125803	0.269273	Fn1	ILMN_7726	NSUN7
ILMN_1680673	-0.251339	0.0254608	0.0837877	0.462861	Fn1	ILMN_22046	NT5DC1
ILMN_2058347	-0.305161	0.00624464	-0.0277264	0.808349	Fn1	ILMN_168245	NT5DC1
ILMN_1653274	-0.243525	0.0305668	0.0986611	0.387008	Fn1	ILMN_7994	NUDT10
ILMN_2111294	-0.264192	0.0186363	0.0308666	0.78713	Fn1	ILMN_170739	NUDT10
ILMN_1778347	0.0892405	0.434152	-0.21351	0.0588488	Fn1	ILMN_4869	NUDT2
ILMN_2349444	0.0797712	0.484655	-0.288583	0.00990223	Fn1	ILMN_4869	NUDT2
ILMN_1765829	-0.0248053	0.828214	0.222249	0.0489986	Fn25	ILMN_19967	NUFIP2
ILMN_2102693	0.00730282	0.94907	-0.30073	0.00708148	Fn25	ILMN_19967	NUFIP2
ILMN_1762674	-0.219158	0.0523154	0.130745	0.250762	Fn1	ILMN_28574	NUP43
ILMN_1661432	-0.1361	0.231705	0.316894	0.0044349	Fn1	ILMN_28463	NUP43
ILMN_1733869	0.0567673	0.619247	0.220837	0.0504912	Fn25	ILMN_162579	OGDH
ILMN_1747159	0.0314995	0.782871	-0.364995	0.000941903	Fn25	ILMN_16577	OGDH
ILMN_2213693	0.258666	0.0213492	0.104966	0.357242	Fn25	ILMN_180669	OR1S2
ILMN_1663913	0.299708	0.00728807	0.244206	0.0300895	Fn25	ILMN_24183	OR1S2
ILMN_1663913	0.241188	0.0322518	0.0727361	0.524103	Fn5	ILMN_24183	OR1S2
ILMN_2213693	0.229211	0.0421597	-0.0829844	0.467177	Fn5	ILMN_180669	OR1S2
ILMN_1690004	0.342283	0.00201763	-0.0305258	0.789425	Fn5	ILMN_165316	OR4K2
ILMN_2126461	-0.22573	0.045473	-0.057741	0.613239	Fn5	ILMN_165316	OR4K2
ILMN_1741917	-0.258301	0.0215398	0.0547225	0.631945	Fn1	ILMN_3784	OSCAR
ILMN_2367418	-0.226631	0.0445957	-0.0359542	0.753083	Fn1	ILMN_4125	OSCAR
ILMN_1687002	-0.243793	0.0303785	-0.0505599	0.658123	Fn25	ILMN_22030	OSR2
ILMN_1654732	-0.0758277	0.506572	-0.290725	0.00934308	Fn25	ILMN_162103	OSR2
ILMN_2372136	-0.286319	0.0105247	0.208447	0.0652571	Fn25	ILMN_1593	P4HTM
ILMN_3300313	-0.277507	0.013284	0.0232717	0.838687	Fn25	ILMN_1593	P4HTM
ILMN_2372136	-0.269718	0.0162246	-0.0176728	0.877146	Fn5	ILMN_1593	P4HTM
ILMN_3300313	-0.299781	0.00727314	0.0761928	0.504521	Fn5	ILMN_1593	P4HTM
ILMN_1701466	0.123174	0.279487	0.307473	0.00584351	Fn25	ILMN_20453	PEX16
ILMN_1745655	0.101801	0.372002	0.228919	0.0424298	Fn25	ILMN_20453	PEX16
ILMN_1770643	0.123661	0.277577	-0.226874	0.0443611	Fn1	ILMN_2784	PEX26
ILMN_2130409	-0.0486125	0.670515	0.239995	0.0331415	Fn1	ILMN_2784	PEX26
ILMN_1728074	-0.212999	0.0594716	-0.327167	0.00325026	Fn25	ILMN_4659	PHAX
ILMN_3237589	-0.277507	0.013284	-0.381086	0.000530424	Fn25	ILMN_4659	PHAX
ILMN_3237589	-0.223466	0.0477411	0.0200341	0.860886	Fn5	ILMN_4659	PHAX
ILMN_2190779	-0.0890214	0.435286	0.282936	0.0115186	Fn5	ILMN_4659	PHAX
ILMN_2284706	0.276144	0.0137625	0.101241	0.374651	Fn25	ILMN_177946	PHF11
ILMN_1776723	0.25168	0.0252556	0.218793	0.052719	Fn25	ILMN_177946	PHF11
ILMN_2284706	0.218622	0.0529082	-0.162293	0.153006	Fn5	ILMN_177946	PHF11
ILMN_1776723	0.205988	0.0685663	-0.408423	0.000186508	Fn5	ILMN_177946	PHF11
ILMN_1727287	-0.227069	0.0441741	-0.147322	0.195099	Fn25	ILMN_25591	PHF20L1
ILMN_1732985	0.109056	0.338712	0.276728	0.0135556	Fn25	ILMN_164472	PHF20L1
ILMN_1705985	0.174099	0.124905	0.357327	0.00122579	Fn25	ILMN_5077	PIGA
ILMN_2367186	0.128773	0.258041	0.246543	0.0285005	Fn25	ILMN_5077	PIGA
ILMN_2373566	0.235078	0.0370298	-0.11278	0.322373	Fn25	ILMN_8226	PJA1
ILMN_1667261	0.0261198	0.819261	-0.213364	0.0590262	Fn25	ILMN_8110	PJA1
ILMN_2382906	-0.0172833	0.879833	0.247347	0.0279709	Fn5	ILMN_25758	PLCG1
ILMN_1740160	0.249805	0.0264014	0.230015	0.0414242	Fn5	ILMN_25758	PLCG1
ILMN_1796339	0.213656	0.0586719	0.0676728	0.553461	Fn25	ILMN_308444	PLEKHA2
ILMN_1789138	0.0997322	0.38185	0.319912	0.00405229	Fn25	ILMN_308444	PLEKHA2
ILMN_1796339	0.22074	0.0505955	-0.0515579	0.651807	Fn5	ILMN_308444	PLEKHA2
ILMN_1789138	0.138729	0.222728	-0.309591	0.00549632	Fn5	ILMN_308444	PLEKHA2
ILMN_2248192	0.292989	0.00878236	-0.0186222	0.870602	Fn1	ILMN_26450	PML
ILMN_2398378	0.309834	0.00545761	-0.0535054	0.639555	Fn1	ILMN_5780	PML
ILMN_1685845	0.1	0.380566	0.226485	0.044737	Fn1	ILMN_11068	POLDIP3
ILMN_1688000	0.0973223	0.393515	0.310881	0.00529387	Fn1	ILMN_21842	POLDIP3
ILMN_1692041	0.233057	0.0387343	-0.111685	0.327125	Fn1	ILMN_168719	POT1
ILMN_2327203	0.253432	0.0242227	-0.171957	0.129687	Fn1	ILMN_176189	POT1
ILMN_1679901	-0.222176	0.0490749	-0.107741	0.344601	Fn1	ILMN_9860	PPARG
ILMN_1687612	0.220497	0.050857	-0.0426972	0.708685	Fn1	ILMN_22381	PPARG
ILMN_1692429	-0.220375	0.0509882	-0.176534	0.119635	Fn25	ILMN_24478	PQBP1
ILMN_2325234	-0.0529698	0.642915	-0.257132	0.0221594	Fn25	ILMN_24607	PQBP1
ILMN_1769091	-0.149805	0.187596	-0.226095	0.0451157	Fn25	ILMN_174053	PRCP
ILMN_2367215	-0.102288	0.369707	-0.363121	0.00100516	Fn25	ILMN_19415	PRCP
ILMN_2387919	0.0324489	0.776495	-0.272274	0.0152033	Fn1	ILMN_170366	PRKAG2
ILMN_1797531	0.285175	0.0108521	-0.29131	0.00919546	Fn1	ILMN_180761	PRKAG2
ILMN_1797531	0.164703	0.146918	0.296592	0.00795072	Fn25	ILMN_180761	PRKAG2
ILMN_2387919	0.102629	0.368106	0.232619	0.0391124	Fn25	ILMN_170366	PRKAG2
ILMN_1669781	-0.237707	0.0349061	0.0798685	0.48412	Fn5	ILMN_22505	PRLR
ILMN_2175236	-0.272882	0.0149685	-0.101241	0.374651	Fn5	ILMN_22505	PRLR
ILMN_1655155	-0.257814	0.0217961	-0.0728335	0.523547	Fn1	ILMN_9712	PRPS1L1
ILMN_2232953	0.245472	0.0292198	-0.137804	0.225859	Fn1	ILMN_168391	PRPS1L1
ILMN_1758104	0.0443038	0.698242	0.255769	0.0229014	Fn25	ILMN_23417	PRPS2
ILMN_2399431	0.0778481	0.495279	0.275755	0.0139019	Fn25	ILMN_23417	PRPS2
ILMN_2383435	0.117722	0.301486	0.260419	0.0204544	Fn25	ILMN_177177	PSMD10
ILMN_2281128	0.237463	0.0350983	0.306913	0.00593848	Fn25	ILMN_177177	PSMD10
ILMN_1716578	0.0469815	0.680961	-0.254309	0.0237198	Fn5	ILMN_9886	PTPN6
ILMN_1738675	-0.0649464	0.569589	-0.217454	0.0542208	Fn5	ILMN_25213	PTPN6
ILMN_1720113	0.221397	0.0498949	0.210029	0.0631966	Fn25	ILMN_174600	PTPRO
ILMN_2316878	0.0428676	0.707575	0.245497	0.0292033	Fn25	ILMN_7758	PTPRO
ILMN_1783424	-0.135054	0.235348	-0.419766	0.000117647	Fn5	ILMN_2439	PUM1
ILMN_2401155	0.00903116	0.937038	-0.23038	0.0410935	Fn5	ILMN_169279	PUM1
ILMN_1795609	-0.22926	0.0421148	-0.0555988	0.62649	Fn5	ILMN_4856	RAD51
ILMN_2363027	-0.239727	0.0333441	-0.0514362	0.652576	Fn5	ILMN_4856	RAD51
ILMN_1813701	0.0910419	0.424894	0.275779	0.0138932	Fn25	ILMN_26623	RASAL2
ILMN_1673455	0.215944	0.0559556	0.268841	0.0165881	Fn25	ILMN_16956	RASAL2
ILMN_2367239	0.301193	0.00698973	0.115166	0.312176	Fn25	ILMN_3292	RCAN1
ILMN_1712112	0.100219	0.379518	0.304576	0.00634975	Fn25	ILMN_15847	RCAN1
ILMN_1751886	0.124684	0.273593	0.224781	0.0464131	Fn1	ILMN_6405	REC8
ILMN_2317751	0.0828627	0.467832	0.231889	0.0397495	Fn1	ILMN_6405	REC8
ILMN_1688630	0.0362463	0.751142	-0.235151	0.0369694	Fn25	ILMN_23308	RECK
ILMN_2067269	0.00608569	0.957549	-0.246422	0.0285815	Fn25	ILMN_23308	RECK
ILMN_1653340	0.0788218	0.489885	0.250584	0.02592	Fn25	ILMN_3547	RECQL5
ILMN_1697682	0.226777	0.0444548	0.227288	0.0439645	Fn25	ILMN_22518	RECQL5
ILMN_1710479	-0.0998539	0.381266	-0.261563	0.0198877	Fn25	ILMN_13578	RGMB
ILMN_1773696	-0.121056	0.287901	-0.258423	0.0214761	Fn25	ILMN_13578	RGMB
ILMN_1733538	0.148832	0.190513	-0.258958	0.0211978	Fn1	ILMN_27389	RGS10
ILMN_1811890	-0.0677702	0.552889	-0.240287	0.0329218	Fn1	ILMN_27252	RGS10
ILMN_1673729	-0.0952045	0.403939	0.253043	0.024449	Fn25	ILMN_13219	RHOBTB1
ILMN_2376502	0.0990263	0.385245	-0.275779	0.0138932	Fn25	ILMN_13219	RHOBTB1
ILMN_1700660	-0.053481	0.639707	0.318208	0.0042645	Fn1	ILMN_26875	RNF135
ILMN_2407529	0.155501	0.171175	0.253165	0.0243781	Fn1	ILMN_26875	RNF135
ILMN_2275455	-0.298345	0.00757175	-0.0662123	0.562074	Fn25	ILMN_2359	RNF6
ILMN_1687431	0.0342016	0.764763	-0.227434	0.0438252	Fn25	ILMN_2805	RNF6
ILMN_1725306	-0.254211	0.0237752	0.14075	0.215998	Fn5	ILMN_165295	RNF6
ILMN_2275455	-0.229869	0.0415572	0.0378773	0.740332	Fn5	ILMN_2359	RNF6
ILMN_1803810	0.268257	0.0168344	0.046519	0.683935	Fn5	ILMN_172165	RRBP1
ILMN_2360784	0.2361	0.0361914	0.0721519	0.52745	Fn5	ILMN_172165	RRBP1
ILMN_1658626	0.260467	0.02043	0.212098	0.060582	Fn25	ILMN_180576	RREB1
ILMN_1738368	-0.317405	0.00436793	-0.344304	0.00188965	Fn25	ILMN_908	RREB1
ILMN_1658626	0.218476	0.0530709	-0.143647	0.2066	Fn5	ILMN_180576	RREB1
ILMN_1738368	-0.340409	0.00214326	0.0146056	0.898343	Fn5	ILMN_908	RREB1
ILMN_1684306	0.184421	0.103731	0.225901	0.045306	Fn25	ILMN_20183	S100A4
ILMN_1688780	0.0255842	0.822905	0.248905	0.0269675	Fn25	ILMN_20183	S100A4
ILMN_1712673	-0.249002	0.0269058	-0.0160175	0.888576	Fn5	ILMN_22260	SASH1
ILMN_2185984	-0.258009	0.0216933	0.0567673	0.619247	Fn5	ILMN_181709	SASH1
ILMN_1814494	0.283228	0.0114297	0.0561587	0.623015	Fn1	ILMN_14314	SEMA6D
ILMN_1753251	-0.0972493	0.393872	0.237804	0.0348294	Fn1	ILMN_5304	SEMA6D
ILMN_1753251	-0.0741967	0.515783	-0.255453	0.0230766	Fn25	ILMN_5304	SEMA6D
ILMN_1814494	0.15443	0.174179	0.219523	0.0519143	Fn25	ILMN_14314	SEMA6D
ILMN_1806407	0.226558	0.0446664	-0.00883642	0.938393	Fn5	ILMN_2005	SEMA6D
ILMN_1814494	0.234226	0.0377408	-0.189606	0.0942075	Fn5	ILMN_14314	SEMA6D
ILMN_2312498	-0.467064	1.42984e-05	0.0890944	0.434908	Fn1	ILMN_171883	SEMG1
ILMN_2397347	-0.3361	0.0024591	-0.117722	0.301486	Fn1	ILMN_3432	SEMG1
ILMN_1767685	-0.148223	0.192353	-0.234031	0.0379049	Fn1	ILMN_8141	SERPINB7
ILMN_2395139	-0.1065	0.350221	-0.217746	0.0538902	Fn1	ILMN_8141	SERPINB7
ILMN_1724504	-0.214946	0.0571274	-0.146568	0.197422	Fn1	ILMN_166161	SETD3
ILMN_1679577	-0.120204	0.291332	-0.215117	0.056926	Fn1	ILMN_166161	SETD3
ILMN_1706075	-0.222128	0.0491258	0.00542843	0.96213	Fn25	ILMN_2494	SF3B1
ILMN_1674780	0.0659202	0.563804	0.22909	0.0422721	Fn25	ILMN_168075	SF3B1
ILMN_1660413	0.0687926	0.546901	-0.249878	0.026356	Fn5	ILMN_22499	SGK2
ILMN_2361920	0.042186	0.71202	0.222298	0.0489477	Fn5	ILMN_8946	SGK2
ILMN_1811933	-0.223004	0.0482158	0.0661879	0.562218	Fn1	ILMN_18055	SHMT1
ILMN_2402463	-0.216212	0.0556445	0.197907	0.0804067	Fn1	ILMN_17710	SHMT1
ILMN_3306742	-0.26278	0.0192997	-0.159469	0.160377	Fn25	ILMN_3662	SIGMAR1
ILMN_3229733	-0.0619036	0.587845	-0.228238	0.0430657	Fn25	ILMN_4320	SIGMAR1
ILMN_1801391	-0.253043	0.024449	-0.103749	0.362875	Fn25	ILMN_27439	SKP2
ILMN_1791002	-0.0210808	0.853696	-0.230623	0.0408742	Fn25	ILMN_27439	SKP2
ILMN_1712912	0.21687	0.054887	0.0559396	0.624374	Fn1	ILMN_11317	SLC10A7
ILMN_1732489	-0.0928432	0.415751	0.26575	0.0179271	Fn1	ILMN_11413	SLC10A7
ILMN_1662154	0.27814	0.0130667	-0.0610273	0.593151	Fn1	ILMN_8969	SLC22A12
ILMN_1766083	0.23038	0.0410935	-0.036149	0.751789	Fn1	ILMN_8969	SLC22A12
ILMN_2390017	-0.0863437	0.449276	-0.222079	0.0491768	Fn25	ILMN_165578	SLC22A6
ILMN_2405391	0.140239	0.217687	-0.213827	0.058466	Fn25	ILMN_28988	SLC22A6
ILMN_1672575	0.249878	0.026356	-0.0563535	0.621808	Fn1	ILMN_19644	SLC26A8
ILMN_2394210	0.0846884	0.458049	0.218841	0.052665	Fn1	ILMN_19644	SLC26A8
ILMN_1755843	-0.218306	0.0532611	-0.0935979	0.411954	Fn25	ILMN_20343	SLC26A8
ILMN_2394210	-0.0359542	0.753083	-0.23296	0.038818	Fn25	ILMN_19644	SLC26A8
ILMN_1745021	-0.116918	0.30482	0.266772	0.0174744	Fn1	ILMN_5933	SLC30A1
ILMN_2067852	-0.0471762	0.679711	0.262366	0.0194979	Fn1	ILMN_5933	SLC30A1
ILMN_1709728	0.0353457	0.757133	0.229114	0.0422496	Fn1	ILMN_24834	SLC30A5
ILMN_1732079	0.284956	0.0109158	0.302361	0.00676258	Fn1	ILMN_8356	SLC30A5
ILMN_1714445	-0.203822	0.0715932	-0.250292	0.0260997	Fn25	ILMN_13195	SLC6A9
ILMN_2252701	-0.00438169	0.969429	0.332717	0.00273575	Fn25	ILMN_162404	SLC6A9
ILMN_1761994	0.127507	0.262789	-0.324757	0.0034994	Fn5	ILMN_9087	SMAD5
ILMN_2371984	-0.101047	0.375575	0.213169	0.0592635	Fn5	ILMN_8262	SMAD5
ILMN_2203896	-0.0603213	0.597442	0.241553	0.0319835	Fn1	ILMN_10011	SMAD7
ILMN_2203891	-0.224294	0.0469013	0.233228	0.0385881	Fn1	ILMN_10011	SMAD7
ILMN_1795666	-0.0674294	0.554892	-0.328286	0.00313999	Fn5	ILMN_8524	SNX24
ILMN_2085236	-0.00703505	0.950935	-0.215044	0.0570122	Fn5	ILMN_8524	SNX24
ILMN_1753795	-0.244279	0.0300387	0.0124148	0.913527	Fn25	ILMN_8839	SOCS4
ILMN_2413259	0.0234421	0.837522	0.270716	0.015819	Fn25	ILMN_28869	SOCS4
ILMN_1663446	-0.0878773	0.441233	-0.235419	0.0367486	Fn25	ILMN_19160	SORBS1
ILMN_1749792	-0.0245375	0.83004	-0.244133	0.0301403	Fn25	ILMN_19160	SORBS1
ILMN_2256687	0.0802093	0.482251	-0.290871	0.00930598	Fn1	ILMN_19155	SOX6
ILMN_2395506	0.0661879	0.562218	-0.262488	0.0194395	Fn1	ILMN_18791	SOX6
ILMN_1663327	0.00873905	0.939071	0.238096	0.0346003	Fn25	ILMN_18791	SOX6
ILMN_2256687	0.273734	0.014645	0.370497	0.000776558	Fn25	ILMN_19155	SOX6
ILMN_2256687	0.228116	0.04318	-0.08963	0.432141	Fn5	ILMN_19155	SOX6
ILMN_2287958	-0.224245	0.0469504	-0.094888	0.405511	Fn5	ILMN_18791	SOX6
ILMN_1689952	-0.00825219	0.942459	0.231548	0.0400497	Fn5	ILMN_14875	SPATC1
ILMN_1722906	0.0564508	0.621205	0.217259	0.0544422	Fn5	ILMN_14875	SPATC1
ILMN_1653876	-0.23167	0.0399423	0.0274099	0.810496	Fn25	ILMN_137389	SPG21
ILMN_1733560	0.189314	0.0947251	-0.234664	0.0373737	Fn25	ILMN_9070	SPG21
ILMN_1653876	-0.237098	0.0353884	0.177434	0.11773	Fn5	ILMN_137389	SPG21
ILMN_1733560	0.184494	0.103592	0.233617	0.0382555	Fn5	ILMN_9070	SPG21
ILMN_1690708	-0.304552	0.00635416	0.169109	0.136259	Fn5	ILMN_180852	SPTBN1
ILMN_1661335	-0.0697907	0.541086	0.266431	0.0176242	Fn5	ILMN_180852	SPTBN1
ILMN_1685898	0.28094	0.0121425	-0.0463973	0.684718	Fn1	ILMN_15256	SRC
ILMN_1778253	-0.302069	0.00681875	-0.00642648	0.955175	Fn1	ILMN_6831	SRC
ILMN_1726626	0.0515093	0.652115	-0.219279	0.0521814	Fn5	ILMN_138308	SSR2
ILMN_1785037	-0.0271665	0.812148	0.2935	0.0086599	Fn5	ILMN_138339	SSR2
ILMN_1665521	-0.082668	0.468883	-0.222517	0.0487196	Fn5	ILMN_24611	STAMBP
ILMN_2391355	-0.0584713	0.60875	-0.315677	0.00459804	Fn5	ILMN_24470	STAMBP
ILMN_1663618	0.187025	0.0988572	0.249172	0.0267982	Fn25	ILMN_29673	STAT3
ILMN_2401978	0.17427	0.12453	0.300876	0.00705239	Fn25	ILMN_29673	STAT3
ILMN_1795679	0.259956	0.0206873	0.186222	0.100341	Fn25	ILMN_27672	STMN2
ILMN_2126038	0.285711	0.0106977	0.185297	0.102071	Fn25	ILMN_27672	STMN2
ILMN_1795679	0.225706	0.0454969	-0.0857595	0.452362	Fn5	ILMN_27672	STMN2
ILMN_2126038	0.239362	0.033622	-0.0971276	0.394467	Fn5	ILMN_27672	STMN2
ILMN_1660693	-0.292795	0.0088294	0.183934	0.104663	Fn25	ILMN_1145	SYN1
ILMN_1783837	0.300925	0.00704272	0.0829844	0.467177	Fn25	ILMN_22497	SYN1
ILMN_1660693	-0.363072	0.00100685	0.0591042	0.604871	Fn5	ILMN_1145	SYN1
ILMN_1783837	0.228919	0.0424298	0.0392405	0.731335	Fn5	ILMN_22497	SYN1
ILMN_1705750	0.0641918	0.574092	0.22612	0.0450919	Fn1	ILMN_170198	TGM2
ILMN_1797236	0.0156767	0.890932	0.243038	0.0309116	Fn1	ILMN_8134	TGM2
ILMN_1654613	0.0500243	0.661522	-0.256719	0.0223824	Fn5	ILMN_4776	THRA
ILMN_1661683	0.0333739	0.770297	-0.216358	0.0554755	Fn5	ILMN_17821	THRA
ILMN_1724863	0.227361	0.0438948	0.0209104	0.854866	Fn25	ILMN_11434	TICAM1
ILMN_1815079	-0.213632	0.0587013	-0.000438169	0.996942	Fn25	ILMN_11434	TICAM1
ILMN_1664231	-0.110881	0.330638	-0.389094	0.000394156	Fn25	ILMN_22871	TIMM23
ILMN_1773493	-0.0067186	0.953139	-0.215628	0.056325	Fn25	ILMN_22871	TIMM23
ILMN_1761120	-0.214484	0.0576773	0.1	0.380566	Fn5	ILMN_28191	TM2D3
ILMN_1697472	0.0596397	0.601597	0.214606	0.0575322	Fn5	ILMN_28191	TM2D3
ILMN_1770977	0.107984	0.343505	0.229333	0.0420476	Fn1	ILMN_183533	TMEM134
ILMN_2340721	0.0842259	0.460517	0.320618	0.00396716	Fn1	ILMN_176754	TMEM134
ILMN_1652456	-0.102653	0.367992	-0.331232	0.00286572	Fn25	ILMN_12943	TMEM98
ILMN_1779182	0.0132668	0.907618	-0.283593	0.0113194	Fn25	ILMN_13067	TMEM98
ILMN_1714757	-0.190385	0.0928381	0.293233	0.00872386	Fn25	ILMN_9699	TNFRSF19
ILMN_1783244	0.0821081	0.471909	0.252702	0.0246486	Fn25	ILMN_9699	TNFRSF19
ILMN_2293374	-0.224391	0.0468033	0.0883155	0.43895	Fn5	ILMN_15321	TOP1MT
ILMN_1796508	-0.0707644	0.535442	0.326047	0.00336398	Fn5	ILMN_168213	TOP1MT
ILMN_1693367	-0.197955	0.0803307	-0.358885	0.00116252	Fn5	ILMN_180240	TPD52
ILMN_2381064	-0.00832522	0.941951	-0.262756	0.0193113	Fn5	ILMN_8812	TPD52
ILMN_1763433	-0.0290652	0.799284	-0.256865	0.0223035	Fn1	ILMN_12887	TRIM9
ILMN_1786697	-0.188267	0.0965982	0.214119	0.0581144	Fn1	ILMN_11039	TRIM9
ILMN_2297353	-0.227775	0.0435016	-0.122249	0.283142	Fn25	ILMN_28501	TRPV4
ILMN_2362346	-0.150316	0.186077	0.234226	0.0377408	Fn25	ILMN_649	TRPV4
ILMN_1692177	0.117478	0.302494	0.219523	0.0519143	Fn1	ILMN_26720	TSC22D1
ILMN_1711091	-0.1037	0.363102	-0.237902	0.0347529	Fn1	ILMN_166165	TSC22D1
ILMN_1692177	0.284907	0.01093	0.0935248	0.412321	Fn25	ILMN_26720	TSC22D1
ILMN_1711091	0.235784	0.0364492	0.154284	0.174592	Fn25	ILMN_166165	TSC22D1
ILMN_1718607	-0.2139	0.0583779	0.0522395	0.647508	Fn5	ILMN_9326	TSPAN4
ILMN_2340027	-0.24389	0.0303103	0.137488	0.226936	Fn5	ILMN_26489	TSPAN4
ILMN_1744442	0.172468	0.128533	-0.272712	0.0150339	Fn5	ILMN_20894	TTPAL
ILMN_2364131	-0.00418695	0.970787	-0.228481	0.0428377	Fn5	ILMN_21132	TTPAL
ILMN_1758497	-0.245594	0.0291373	0.119474	0.294295	Fn25	ILMN_23713	TTYH1
ILMN_2351269	-0.231962	0.0396854	0.209202	0.0642678	Fn25	ILMN_23840	TTYH1
ILMN_1657893	-0.233325	0.0385047	0.117137	0.303908	Fn5	ILMN_38777	TXNRD2
ILMN_1653904	-0.21536	0.0566391	0.24131	0.0321622	Fn5	ILMN_17461	TXNRD2
ILMN_1678684	-0.285394	0.0107887	0.0348345	0.760539	Fn1	ILMN_7045	USP1
ILMN_1737254	0.0103213	0.928066	-0.218671	0.0528541	Fn1	ILMN_5285	USP1
ILMN_1696975	-0.0265823	0.816116	0.230818	0.0406995	Fn5	ILMN_27387	USP1
ILMN_1737254	0.206134	0.068366	0.295326	0.00823468	Fn5	ILMN_5285	USP1
ILMN_1713161	0.111149	0.329465	0.223126	0.0480905	Fn1	ILMN_9629	USP16
ILMN_2397230	-0.0495375	0.664617	-0.238121	0.0345813	Fn1	ILMN_29622	USP16
ILMN_2397231	0.0445229	0.696822	0.376923	0.000617116	Fn25	ILMN_29622	USP16
ILMN_2397230	0.241188	0.0322518	0.300243	0.0071792	Fn25	ILMN_29622	USP16
ILMN_1732198	-0.175122	0.12267	0.212975	0.0595014	Fn1	ILMN_28044	UTS2
ILMN_1775780	-0.0616115	0.589611	-0.270862	0.0157604	Fn1	ILMN_30273	UTS2
ILMN_1772055	0.262463	0.0194511	-0.0635346	0.578027	Fn25	ILMN_167588	VARS
ILMN_1702130	0.0418695	0.714086	-0.262804	0.0192881	Fn25	ILMN_167588	VARS
ILMN_1746552	-0.0540166	0.636354	0.26334	0.0190343	Fn5	ILMN_12792	WDR17
ILMN_2367440	-0.125925	0.268807	0.250122	0.026205	Fn5	ILMN_6198	WDR17
ILMN_1707199	-0.00669426	0.953309	-0.256232	0.0226473	Fn1	ILMN_6077	WDR20
ILMN_2361324	0.0142162	0.90104	0.2426	0.0312247	Fn1	ILMN_24880	WDR20
ILMN_2387175	-0.314776	0.00472218	-0.0731743	0.5216	Fn25	ILMN_11741	WDR31
ILMN_2387180	0.223004	0.0482158	0.253797	0.024012	Fn25	ILMN_11741	WDR31
ILMN_2104106	-0.372322	0.000727825	-0.190385	0.0928381	Fn5	ILMN_7342	XPR1
ILMN_1798030	-0.0133155	0.907281	-0.222298	0.0489477	Fn5	ILMN_7342	XPR1
ILMN_1736008	-0.237074	0.0354078	0.103773	0.362762	Fn1	ILMN_2794	YRDC
ILMN_2061732	-0.292843	0.00881762	0.083739	0.463122	Fn1	ILMN_2794	YRDC
ILMN_1739659	-0.0323028	0.777475	-0.285613	0.0107257	Fn25	ILMN_1193	ZDHHC6
ILMN_2046003	-0.125974	0.26862	-0.219596	0.0518344	Fn25	ILMN_1193	ZDHHC6
ILMN_1748803	-0.260808	0.0202599	0.0800876	0.482918	Fn1	ILMN_176685	ZDHHC9
ILMN_2254574	0.234494	0.0375161	0.035224	0.757943	Fn1	ILMN_9046	ZDHHC9
ILMN_1734783	-0.243306	0.0307215	-0.0898247	0.431137	Fn25	ILMN_177765	ZMYND11
ILMN_1753110	-0.309396	0.00552747	-0.148564	0.191321	Fn25	ILMN_28670	ZMYND11
ILMN_1775085	-0.00214216	0.985051	-0.348101	0.00166874	Fn1	ILMN_29715	ZNF232
ILMN_2139351	0.111855	0.326383	-0.282084	0.0117814	Fn1	ILMN_172811	ZNF232
ILMN_2054827	0.21351	0.0588488	0.0194985	0.864569	Fn5	ILMN_12747	ZNF407
ILMN_1741300	-0.0234421	0.837522	0.233788	0.0381108	Fn5	ILMN_12747	ZNF407
ILMN_1691223	0.245399	0.0292694	-0.0428676	0.707575	Fn5	ILMN_16016	ZNF566
ILMN_2125880	-0.0680623	0.551175	0.216504	0.0553068	Fn5	ILMN_16016	ZNF566
ILMN_2274531	-0.0592989	0.603679	-0.220131	0.0512514	Fn25	ILMN_23441	ZNF586
ILMN_2372200	-0.0691821	0.544628	-0.246811	0.028323	Fn25	ILMN_23441	ZNF586
ILMN_1654819	0.290385	0.00943014	0.059445	0.602787	Fn25	ILMN_26968	ZNF589
ILMN_1654612	0.0488559	0.668961	0.221349	0.0499465	Fn25	ILMN_26968	ZNF589
ILMN_2101025	-0.224854	0.0463402	0.179966	0.112498	Fn1	ILMN_168501	ZNF75D
ILMN_1761490	-0.189094	0.0951147	0.22315	0.0480655	Fn1	ILMN_956	ZNF75D
ILMN_1736007	0.0179406	0.8753	-0.287463	0.010206	Fn25	ILMN_18893	A1BG
ILMN_1779670	0.118841	0.296879	0.234129	0.0378227	Fn5	ILMN_165661	A1CF
ILMN_2136495	0.257911	0.0217446	0.153408	0.177083	Fn25	ILMN_17375	A2ML1
ILMN_1668111	-0.121032	0.287999	0.254601	0.0235541	Fn1	ILMN_171902	A3GALT2
ILMN_1668111	-0.166504	0.142487	-0.233739	0.0381521	Fn25	ILMN_171902	A3GALT2
ILMN_1735045	-0.147201	0.195473	-0.271616	0.0154605	Fn25	ILMN_25424	A4GALT
ILMN_1698554	0.25443	0.0236506	0.130039	0.253352	Fn5	ILMN_22643	AACS
ILMN_1880387	0.0528968	0.643373	0.21777	0.0538627	Fn1	ILMN_11466	AAK1
ILMN_1880387	-0.202142	0.074013	-0.228724	0.0426107	Fn25	ILMN_11466	AAK1
ILMN_1729835	0.10387	0.36231	0.273077	0.014894	Fn1	ILMN_23864	AANAT
ILMN_1662364	-0.235127	0.0369895	-0.0907741	0.426263	Fn25	ILMN_29917	AARS
ILMN_2157219	-0.00995618	0.930605	0.233812	0.0380902	Fn5	ILMN_18079	AASS
ILMN_1699334	0.246495	0.0285329	0.108836	0.339689	Fn25	ILMN_168181	AATK
ILMN_1670117	-0.254844	0.0234169	0.174318	0.124423	Fn1	ILMN_163778	ABAT
ILMN_1670117	-0.131329	0.248632	-0.225706	0.0454969	Fn25	ILMN_163778	ABAT
ILMN_1766054	0.00253165	0.982334	-0.223126	0.0480905	Fn1	ILMN_21049	ABCA1
ILMN_1795507	-0.0687926	0.546901	0.331597	0.00283326	Fn25	ILMN_1927	ABCA6
ILMN_1796801	-0.247955	0.0275753	0.0432084	0.705357	Fn1	ILMN_163028	ABCA8
ILMN_1720501	0.114021	0.31704	-0.219523	0.0519143	Fn5	ILMN_33319	ABCA9
ILMN_1665730	-0.229114	0.0422496	0.0105648	0.926374	Fn25	ILMN_4642	ABCB10
ILMN_1665730	-0.221203	0.0501016	-0.0288218	0.800931	Fn5	ILMN_4642	ABCB10
ILMN_2102422	-0.122809	0.280926	0.261563	0.0198877	Fn1	ILMN_16943	ABCB8
ILMN_1676278	-0.15555	0.17104	-0.314703	0.00473237	Fn1	ILMN_9691	ABCC2
ILMN_1676278	0.13963	0.21971	0.259688	0.0208232	Fn25	ILMN_9691	ABCC2
ILMN_2194009	0.281889	0.0118422	0.0728092	0.523686	Fn5	ILMN_169694	ABCC4
ILMN_1706531	0.0571081	0.617142	0.21721	0.0544976	Fn5	ILMN_25223	ABCC5
ILMN_1725675	0.289679	0.00961275	0.0875122	0.443141	Fn1	ILMN_16707	ABCC6
ILMN_2343917	-0.224002	0.0471963	-0.0824489	0.470066	Fn25	ILMN_177951	ABCD4
ILMN_2343917	-0.29389	0.00856761	0.024148	0.832699	Fn5	ILMN_177951	ABCD4
ILMN_1763875	0.102921	0.366737	-0.238437	0.0343346	Fn1	ILMN_179040	ABCF1
ILMN_1763875	-0.112634	0.323004	0.226509	0.0447135	Fn25	ILMN_179040	ABCF1
ILMN_1763875	-0.0809883	0.477994	0.314484	0.00476307	Fn5	ILMN_179040	ABCF1
ILMN_1779470	0.251144	0.0255786	-0.123685	0.277481	Fn5	ILMN_10212	ABCG4
ILMN_1753912	-0.216407	0.0554192	-0.103286	0.36503	Fn1	ILMN_171728	ABHD11
ILMN_2338268	0.0563778	0.621658	0.224318	0.0468768	Fn25	ILMN_22475	ABHD11
ILMN_2245305	0.249781	0.0264166	-0.0527507	0.644291	Fn5	ILMN_182545	ABHD12
ILMN_1785285	0.204576	0.0705269	0.223832	0.0473691	Fn1	ILMN_182273	ABHD13
ILMN_1655702	-0.127215	0.263893	0.251874	0.025139	Fn1	ILMN_10853	ABHD5
ILMN_1706344	0.0319377	0.779926	-0.225195	0.0460013	Fn25	ILMN_9952	ABHD6
ILMN_1712707	0.182595	0.107258	0.240336	0.0328853	Fn25	ILMN_23791	ABHD8
ILMN_2329958	0.0839825	0.461818	-0.237366	0.0351755	Fn5	ILMN_6983	ABI1
ILMN_1673639	0.151923	0.181362	0.274099	0.0145082	Fn25	ILMN_10961	ABI3BP
ILMN_1713732	0.284713	0.0109869	-0.117429	0.302695	Fn1	ILMN_4033	ABL1
ILMN_1708922	-0.106938	0.348231	-0.3315	0.00284188	Fn25	ILMN_22641	ABL1
ILMN_2240003	-0.146056	0.199007	-0.215725	0.0562111	Fn25	ILMN_8230	ABL2
ILMN_2225595	0.0168452	0.882858	0.255574	0.0230091	Fn25	ILMN_19744	ACAD8
ILMN_2225595	0.0209348	0.854699	-0.264119	0.0186701	Fn5	ILMN_19744	ACAD8
ILMN_1740920	-0.233982	0.037946	0.00968841	0.932467	Fn1	ILMN_169050	ACADSB
ILMN_1806408	0.0741237	0.516197	0.224586	0.0466079	Fn25	ILMN_21863	ACADVL
ILMN_1708672	-0.0303797	0.79041	0.357303	0.00122681	Fn5	ILMN_13138	ACAT2
ILMN_1665945	-0.0702775	0.538261	-0.285711	0.0106977	Fn25	ILMN_14917	ACBD3
ILMN_1693250	0.0143379	0.900197	0.225073	0.0461221	Fn1	ILMN_12634	ACBD5
ILMN_1693250	0.00464946	0.967561	-0.299586	0.00731301	Fn25	ILMN_12634	ACBD5
ILMN_2295980	-0.0877556	0.441869	0.224781	0.0464131	Fn5	ILMN_12634	ACBD5
ILMN_3242266	-0.233909	0.0380077	-0.188827	0.0955927	Fn25	ILMN_176437	ACCSL
ILMN_1716480	0.284056	0.011181	-0.0502434	0.66013	Fn1	ILMN_5907	ACD
ILMN_1667018	0.219985	0.0514099	0.0353944	0.756808	Fn25	ILMN_26080	ACE2
ILMN_1667018	0.223345	0.0478656	0.283861	0.0112391	Fn5	ILMN_26080	ACE2
ILMN_2333219	0.256475	0.0225145	0.0747079	0.512887	Fn25	ILMN_43873	ACHE
ILMN_2333219	0.226388	0.0448315	0.0495375	0.664617	Fn5	ILMN_43873	ACHE
ILMN_1749014	-0.06889	0.546332	0.238583	0.0342212	Fn5	ILMN_165898	ACLY
ILMN_1679600	0.213875	0.0584073	-0.0163583	0.886221	Fn25	ILMN_24229	ACOT8
ILMN_1743680	-0.237025	0.0354466	-0.00406524	0.971636	Fn1	ILMN_6767	ACOXL
ILMN_1743680	-0.188145	0.0968178	0.244474	0.0299037	Fn5	ILMN_6767	ACOXL
ILMN_1669633	0.112804	0.322267	-0.235005	0.0370903	Fn5	ILMN_18542	ACP1
ILMN_1784203	-0.283958	0.01121	-0.0286271	0.802248	Fn25	ILMN_22648	ACRBP
ILMN_1784203	-0.310102	0.0054153	-0.0320837	0.778946	Fn5	ILMN_22648	ACRBP
ILMN_3236756	-0.0280672	0.806039	-0.225633	0.0455687	Fn5	ILMN_8695	ACSF2
ILMN_1684585	0.233958	0.0379665	0.0777264	0.495956	Fn25	ILMN_12367	ACSL1
ILMN_1684585	0.243987	0.0302422	0.124537	0.274159	Fn5	ILMN_12367	ACSL1
ILMN_2360705	-0.052629	0.645057	0.255477	0.0230631	Fn1	ILMN_19143	ACSL3
ILMN_1654414	-0.178384	0.115746	-0.221008	0.0503091	Fn25	ILMN_416	ACSL3
ILMN_1746128	-0.239265	0.0336964	0.13425	0.238171	Fn1	ILMN_179375	ACSM2B
ILMN_1791923	0.241504	0.0320192	0.194182	0.0863853	Fn5	ILMN_173265	ACSM4
ILMN_2254962	-0.243525	0.0305668	-0.000730282	0.994904	Fn25	ILMN_172842	ACSS2
ILMN_1795325	-0.126266	0.267503	-0.21278	0.0597402	Fn1	ILMN_13364	ACTG2
ILMN_1795325	0.103944	0.36197	0.283423	0.0113708	Fn25	ILMN_13364	ACTG2
ILMN_1657855	-0.272517	0.015109	0.172128	0.129301	Fn1	ILMN_21260	ACTL6B
ILMN_1657855	-0.017259	0.880001	-0.240847	0.032504	Fn25	ILMN_21260	ACTL6B
ILMN_1717900	0.121276	0.287023	-0.227751	0.0435247	Fn5	ILMN_19676	ACTL7A
ILMN_2232177	0.258763	0.0212986	0.138364	0.22396	Fn5	ILMN_28160	ACTN1
ILMN_2388605	-0.021519	0.85069	0.305282	0.00622294	Fn5	ILMN_163247	ACTR2
ILMN_2260392	-0.163389	0.150216	0.256548	0.0224748	Fn1	ILMN_21594	ACTR3B
ILMN_2260392	-0.20482	0.0701857	-0.258982	0.0211852	Fn5	ILMN_21594	ACTR3B
ILMN_1815392	0.169693	0.13489	0.218841	0.052665	Fn25	ILMN_27916	ACTRT1
ILMN_1760490	0.138389	0.223878	0.271884	0.0153553	Fn1	ILMN_21502	ACVR1
ILMN_1766723	0.262123	0.0196154	-0.00197176	0.98624	Fn1	ILMN_14555	ACVR1B
ILMN_1745108	-0.268841	0.0165881	-0.152459	0.17981	Fn25	ILMN_870	ADAD2
ILMN_1745108	-0.262683	0.0193462	0.100049	0.380333	Fn5	ILMN_870	ADAD2
ILMN_2148360	-0.114094	0.316728	0.251071	0.0256229	Fn5	ILMN_169204	ADAM10
ILMN_1726266	-0.0991723	0.384541	-0.216383	0.0554473	Fn1	ILMN_29338	ADAM12
ILMN_1751500	0.227751	0.0435247	-0.0867819	0.44697	Fn1	ILMN_5544	ADAM15
ILMN_1798045	-0.213851	0.0584366	0.00503895	0.964846	Fn1	ILMN_18807	ADAM32
ILMN_1783312	-0.120204	0.291332	0.217405	0.0542761	Fn1	ILMN_18291	ADAM6
ILMN_1783312	0.00469815	0.967222	-0.23537	0.0367886	Fn25	ILMN_18291	ADAM6
ILMN_1727524	-0.16093	0.156532	0.253603	0.0241242	Fn1	ILMN_922	ADAM9
ILMN_1727524	-0.115555	0.310532	-0.227799	0.0434786	Fn25	ILMN_922	ADAM9
ILMN_1673566	-0.0312317	0.784672	-0.28184	0.0118574	Fn5	ILMN_11081	ADAMTS1
ILMN_2286570	-0.043184	0.705515	0.398905	0.000271143	Fn1	ILMN_4294	ADAMTS13
ILMN_1787386	-0.0295278	0.796159	0.274197	0.0144719	Fn25	ILMN_3639	ADAMTS13
ILMN_2286570	-0.00401655	0.971975	-0.22853	0.0427922	Fn5	ILMN_4294	ADAMTS13
ILMN_1676452	0.217016	0.0547199	0.00764362	0.946696	Fn1	ILMN_28259	ADAMTS14
ILMN_2358134	0.0162853	0.886725	0.214533	0.0576192	Fn25	ILMN_176528	ADAMTS14
ILMN_1796628	0.011149	0.922315	-0.223783	0.0474186	Fn5	ILMN_29307	ADAMTS2
ILMN_2211790	0.234177	0.0377817	-0.0684518	0.548893	Fn25	ILMN_2545	ADAMTS7
ILMN_2211790	0.263754	0.0188401	0.323466	0.00363965	Fn5	ILMN_2545	ADAMTS7
ILMN_1722621	0.00223953	0.984372	-0.259177	0.0210848	Fn5	ILMN_7160	ADAMTSL1
ILMN_1762294	0.0748296	0.512198	-0.239508	0.0335106	Fn5	ILMN_23416	ADAMTSL4
ILMN_2319326	0.252556	0.0247346	0.205088	0.0698119	Fn25	ILMN_29891	ADARB1
ILMN_1657442	-0.136222	0.231284	0.2426	0.0312247	Fn5	ILMN_4112	ADARB1
ILMN_1742073	-0.0765093	0.502747	0.213948	0.0583193	Fn1	ILMN_179982	ADCY1
ILMN_2148944	0.0572541	0.61624	0.218135	0.0534519	Fn5	ILMN_26146	ADCY4
ILMN_1759252	-0.219012	0.0524765	0.132254	0.245286	Fn5	ILMN_27892	ADD1
ILMN_1678501	0.218476	0.0530709	-0.0696689	0.541794	Fn1	ILMN_27926	ADD3
ILMN_1814526	-0.045667	0.689425	-0.29131	0.00919546	Fn5	ILMN_4026	ADD3
ILMN_1738604	0.130721	0.250851	0.235394	0.0367686	Fn25	ILMN_180335	ADH5
ILMN_1738604	0.0603944	0.596997	-0.245643	0.0291043	Fn5	ILMN_180335	ADH5
ILMN_2358628	0.294304	0.00847049	0.0630964	0.580657	Fn25	ILMN_4107	ADK
ILMN_2358628	0.200097	0.0770467	0.243987	0.0302422	Fn5	ILMN_4107	ADK
ILMN_1708934	-0.0915044	0.422536	0.269888	0.0161547	Fn1	ILMN_29514	ADM
ILMN_1702933	-0.303651	0.00651936	-0.244182	0.0301064	Fn25	ILMN_182047	ADM2
ILMN_1702933	-0.235297	0.0368488	0.153189	0.17771	Fn5	ILMN_182047	ADM2
ILMN_1811480	0.230818	0.0406995	-0.142356	0.210749	Fn5	ILMN_2074	ADPRHL2
ILMN_1659371	-0.110979	0.330211	0.219401	0.0520477	Fn1	ILMN_23205	ADRA2A
ILMN_1677868	0.236855	0.0355829	0.0945716	0.407086	Fn25	ILMN_177753	ADRA2B
ILMN_1677868	0.195935	0.0835294	0.226996	0.0442441	Fn5	ILMN_177753	ADRA2B
ILMN_1707551	0.230185	0.0412696	0.176582	0.119532	Fn25	ILMN_5520	AFMID
ILMN_2342841	0.129601	0.254968	0.236928	0.0355244	Fn25	ILMN_16341	AFTPH
ILMN_3239130	-0.257644	0.0218864	0.208617	0.0650327	Fn1	ILMN_179425	AGAP6
ILMN_1887648	-0.219352	0.0521011	-0.304114	0.00643406	Fn25	ILMN_14520	AGBL1
ILMN_1887648	-0.285492	0.0107606	0.217989	0.0536159	Fn5	ILMN_14520	AGBL1
ILMN_2371825	0.241504	0.0320192	0.100341	0.378937	Fn1	ILMN_1173	AGL
ILMN_1779109	0.242016	0.0316463	-0.116212	0.307769	Fn1	ILMN_26020	AGPAT1
ILMN_1697790	0.150925	0.184281	-0.228262	0.0430428	Fn5	ILMN_5338	AGPAT1
ILMN_2288175	-0.2139	0.0583779	-0.0195472	0.864234	Fn25	ILMN_15513	AGPAT3
ILMN_1730504	-0.0329844	0.772905	-0.229163	0.0422046	Fn25	ILMN_24920	AGPAT4
ILMN_1698209	0.229333	0.0420476	0.113851	0.317769	Fn1	ILMN_138634	AGPS
ILMN_3307841	-0.0889241	0.43579	-0.251095	0.0256081	Fn25	ILMN_370920	AGR2
ILMN_1709796	0.00187439	0.98692	-0.242283	0.0314525	Fn1	ILMN_21738	AGXT
ILMN_1709796	-0.140604	0.216479	0.230696	0.0408086	Fn25	ILMN_21738	AGXT
ILMN_1666679	0.325316	0.00344005	0.0451558	0.692726	Fn1	ILMN_137993	AHCTF1
ILMN_1714567	0.208374	0.0653535	-0.302459	0.00674395	Fn1	ILMN_28759	AHNAK
ILMN_1714567	0.192624	0.0889882	0.27814	0.0130667	Fn25	ILMN_28759	AHNAK
ILMN_2162799	-0.1287	0.258313	0.214995	0.0570698	Fn1	ILMN_174431	AHR
ILMN_1703617	0.0498296	0.662759	-0.252824	0.0245772	Fn25	ILMN_11051	AHSA1
ILMN_2164164	-0.108885	0.339471	0.234786	0.0372723	Fn5	ILMN_18510	AICDA
ILMN_1771827	0.0201558	0.86005	0.243379	0.0306699	Fn5	ILMN_182366	AIF1
ILMN_3246401	-0.188048	0.0969939	0.220983	0.0503351	Fn25	ILMN_18617	AIF1L
ILMN_1797974	-0.0810857	0.477463	0.325852	0.00338412	Fn25	ILMN_22004	AIG1
ILMN_1791236	0.31906	0.00415719	0.0103944	0.927559	Fn1	ILMN_15377	AIRE
ILMN_2261519	-0.28834	0.00996758	-0.200633	0.0762427	Fn25	ILMN_179368	AIRE
ILMN_2261519	-0.213218	0.0592041	0.0349318	0.75989	Fn5	ILMN_179368	AIRE
ILMN_1778173	0.24776	0.0277014	0.147152	0.195622	Fn25	ILMN_6776	AK3
ILMN_2387712	0.100852	0.376501	-0.245253	0.0293688	Fn1	ILMN_184124	AK5
ILMN_1684305	0.027629	0.80901	-0.413997	0.00014902	Fn1	ILMN_29133	AK7
ILMN_1684305	0.0268744	0.814131	0.368841	0.00082329	Fn5	ILMN_29133	AK7
ILMN_1712530	0.0704722	0.537132	0.218574	0.0529624	Fn25	ILMN_10706	AKAP1
ILMN_1718808	0.0692308	0.544344	-0.337001	0.00238982	Fn25	ILMN_174553	AKAP10
ILMN_1735539	-0.248588	0.0271688	0.108544	0.340994	Fn25	ILMN_12003	AKAP11
ILMN_1693220	0.0396056	0.728931	-0.261417	0.0199593	Fn5	ILMN_13368	AKAP11
ILMN_1673542	0.146738	0.196896	-0.246811	0.028323	Fn1	ILMN_9633	AKAP14
ILMN_1673542	0.288827	0.00983725	0.115068	0.312589	Fn5	ILMN_9633	AKAP14
ILMN_2293529	0.164289	0.14795	-0.276947	0.0134787	Fn1	ILMN_22040	AKAP7
ILMN_2293529	0.144255	0.204663	0.255015	0.0233212	Fn25	ILMN_22040	AKAP7
ILMN_1658337	0.0574976	0.614739	0.255477	0.0230631	Fn25	ILMN_6070	AKIRIN1
ILMN_2148847	-0.171227	0.131348	-0.26278	0.0192997	Fn25	ILMN_1311	AKIRIN2
ILMN_1774938	0.0329601	0.773068	-0.331232	0.00286572	Fn1	ILMN_18164	AKR1A1
ILMN_1774938	0.0484664	0.671448	0.289484	0.00966367	Fn25	ILMN_18164	AKR1A1
ILMN_1773417	-0.108569	0.340885	-0.21446	0.0577063	Fn1	ILMN_137118	AKR1C2
ILMN_2412336	0.00698637	0.951274	0.216796	0.0549708	Fn5	ILMN_13963	AKR1C2
ILMN_1692661	-0.244304	0.0300218	0.0781889	0.493388	Fn1	ILMN_23094	AKR1D1
ILMN_2145396	0.00555015	0.961282	-0.330501	0.00293164	Fn1	ILMN_173325	AKR7A3
ILMN_1748661	-0.121178	0.287413	0.240628	0.0326669	Fn1	ILMN_4201	AKT1
ILMN_1748661	-0.0391188	0.732137	-0.223588	0.0476168	Fn5	ILMN_4201	AKT1
ILMN_1726906	0.273539	0.0147184	-0.0372931	0.744199	Fn5	ILMN_18453	AKT1S1
ILMN_1700047	0.23795	0.0347147	-0.0516796	0.651039	Fn1	ILMN_20926	ALAS1
ILMN_2385647	0.304698	0.00632772	0.121689	0.285369	Fn25	ILMN_21043	ALAS1
ILMN_2385647	0.293793	0.0085906	0.0293087	0.797639	Fn5	ILMN_21043	ALAS1
ILMN_1708323	0.215239	0.0567824	-0.043184	0.705515	Fn1	ILMN_13894	ALAS2
ILMN_2096372	0.219718	0.0517014	-0.0327653	0.774373	Fn25	ILMN_177898	ALDH1A1
ILMN_2096372	0.228359	0.0429516	-0.016261	0.886893	Fn5	ILMN_177898	ALDH1A1
ILMN_2150894	0.216237	0.0556163	0.0209591	0.854532	Fn5	ILMN_182653	ALDH1B1
ILMN_1727965	0.237585	0.0350021	-0.149318	0.18905	Fn1	ILMN_27131	ALDH3B1
ILMN_1727965	0.0364654	0.749687	0.222128	0.0491258	Fn25	ILMN_27131	ALDH3B1
ILMN_1718093	-0.163486	0.14997	0.277556	0.0132671	Fn5	ILMN_20216	ALG1
ILMN_1737945	-0.0872931	0.444288	-0.264971	0.0182788	Fn5	ILMN_9291	ALG2
ILMN_1664449	0.00499026	0.965185	-0.234494	0.0375161	Fn1	ILMN_10548	ALG5
ILMN_1664449	-0.216018	0.0558706	0.186977	0.0989467	Fn5	ILMN_10548	ALG5
ILMN_1779190	0.113997	0.317144	-0.306305	0.00604325	Fn1	ILMN_30199	ALKBH8
ILMN_1779190	-0.0221762	0.846185	0.24092	0.0324498	Fn25	ILMN_30199	ALKBH8
ILMN_2403534	-0.226899	0.0443377	-0.166285	0.14302	Fn25	ILMN_182092	ALOX15
ILMN_1678255	-0.086295	0.449533	0.244182	0.0301064	Fn5	ILMN_29198	ALOXE3
ILMN_1701603	-0.0929163	0.415382	0.249464	0.0266144	Fn5	ILMN_169862	ALPL
ILMN_1702322	0.214508	0.0576482	0.138754	0.222646	Fn25	ILMN_15910	ALS2CL
ILMN_3236443	0.216943	0.0548034	-0.0589338	0.605914	Fn1	ILMN_173507	ALX1
ILMN_1751092	-0.0321081	0.778782	0.232668	0.0390703	Fn1	ILMN_27267	AMBN
ILMN_1697611	-0.250438	0.0260097	-0.185151	0.102346	Fn25	ILMN_27267	AMBN
ILMN_1788462	-0.277459	0.0133008	0.0814752	0.475343	Fn5	ILMN_20135	AMD1
ILMN_1788239	0.103724	0.362989	0.228797	0.0425428	Fn25	ILMN_26806	AMDHD1
ILMN_1723116	-0.00540409	0.9623	0.325536	0.00341707	Fn25	ILMN_22219	AMFR
ILMN_1765460	0.148223	0.192353	-0.299075	0.00741859	Fn5	ILMN_24000	AMIGO1
ILMN_1779374	0.279114	0.0127386	0.33963	0.00219751	Fn25	ILMN_17554	AMMECR1
ILMN_1727023	0.0673077	0.555608	-0.229893	0.041535	Fn25	ILMN_10683	AMMECR1L
ILMN_1792409	0.0972736	0.393753	-0.300511	0.00712531	Fn1	ILMN_24612	AMOT
ILMN_1792409	0.0590068	0.605467	0.317016	0.00441887	Fn25	ILMN_24612	AMOT
ILMN_1701589	-0.231621	0.0399852	0.0736611	0.518826	Fn25	ILMN_180843	AMPD2
ILMN_1731223	0.173296	0.126682	0.227434	0.0438252	Fn5	ILMN_181189	AMPD3
ILMN_1694882	-0.0393379	0.730694	0.2352	0.0369291	Fn5	ILMN_5982	AMY2B
ILMN_1722102	-0.2139	0.0583779	-0.133642	0.240325	Fn25	ILMN_5565	ANAPC11
ILMN_1722102	-0.277751	0.0132	0.0415287	0.716314	Fn5	ILMN_5565	ANAPC11
ILMN_1793894	0.072444	0.525776	-0.228213	0.0430885	Fn1	ILMN_29125	ANAPC13
ILMN_1793894	0.024927	0.827384	0.253262	0.0243215	Fn25	ILMN_29125	ANAPC13
ILMN_1723177	0.147566	0.194354	-0.212585	0.0599797	Fn5	ILMN_5146	ANAPC5
ILMN_1736340	-0.0806719	0.479721	-0.241334	0.0321443	Fn5	ILMN_20781	ANGEL2
ILMN_2317186	0.28408	0.0111738	-0.131061	0.249607	Fn1	ILMN_29905	ANK1
ILMN_1684694	0.116626	0.306038	-0.244815	0.0296687	Fn5	ILMN_802	ANK1
ILMN_1776363	-0.26777	0.0170419	0.138583	0.223221	Fn1	ILMN_7744	ANK2
ILMN_1651943	-0.221762	0.0495091	0.124903	0.272744	Fn25	ILMN_21858	ANK3
ILMN_1651943	-0.233009	0.0387761	0.0849562	0.456623	Fn5	ILMN_21858	ANK3
ILMN_1813139	-0.283739	0.0112756	-0.270058	0.0160851	Fn25	ILMN_6117	ANKDD1A
ILMN_1813139	-0.289849	0.00956839	0.236733	0.0356804	Fn5	ILMN_6117	ANKDD1A
ILMN_2341382	0.0927215	0.416365	-0.226777	0.0444548	Fn1	ILMN_16904	ANKHD1
ILMN_2341382	-0.153797	0.175973	0.281548	0.0119492	Fn5	ILMN_16904	ANKHD1
ILMN_1797873	-0.0471519	0.679867	-0.221154	0.0501534	Fn25	ILMN_15172	ANKK1
ILMN_3243457	0.234177	0.0377817	-0.0443525	0.697926	Fn5	ILMN_4273	ANKLE1
ILMN_3249608	0.0144352	0.899522	-0.232911	0.03886	Fn5	ILMN_307935	ANKLE2
ILMN_2251062	0.217478	0.0541932	0.187171	0.0985893	Fn25	ILMN_24563	ANKMY1
ILMN_1784292	-0.0764119	0.503293	0.294961	0.00831823	Fn1	ILMN_7450	ANKMY2
ILMN_1687351	-0.218914	0.0525842	0.201899	0.074369	Fn1	ILMN_16224	ANKRA2
ILMN_1716264	0.232887	0.038881	-0.246056	0.0288256	Fn1	ILMN_15273	ANKRD1
ILMN_1716264	0.0691821	0.544628	0.300682	0.0070912	Fn5	ILMN_15273	ANKRD1
ILMN_1661833	0.0499757	0.661831	0.382132	0.000510451	Fn25	ILMN_26751	ANKRD12
ILMN_1659156	-0.263072	0.0191608	0.0110759	0.922822	Fn1	ILMN_618	ANKRD16
ILMN_1787064	-0.0552093	0.628912	-0.314241	0.00479739	Fn1	ILMN_178632	ANKRD17
ILMN_1787064	0.229138	0.0422271	0.242259	0.0314701	Fn25	ILMN_178632	ANKRD17
ILMN_1787064	0.255988	0.0227807	0.0512415	0.653807	Fn5	ILMN_178632	ANKRD17
ILMN_2132599	0.397249	0.000289045	-0.148223	0.192353	Fn1	ILMN_7804	ANKRD22
ILMN_2232520	-0.222225	0.049024	-0.0611003	0.592708	Fn25	ILMN_161875	ANKRD28
ILMN_1697594	-0.0986368	0.387126	-0.257035	0.0222117	Fn5	ILMN_161875	ANKRD28
ILMN_1756727	-0.0676728	0.553461	-0.267186	0.0172939	Fn1	ILMN_139182	ANKRD30A
ILMN_1756727	0.0149708	0.895815	0.313291	0.00493333	Fn25	ILMN_139182	ANKRD30A
ILMN_1655766	-0.296446	0.00798304	0.0635589	0.577881	Fn1	ILMN_26735	ANKRD34B
ILMN_1655766	-0.126582	0.266296	-0.276363	0.0136846	Fn25	ILMN_26735	ANKRD34B
ILMN_1750459	-0.215823	0.0560974	-0.0289679	0.799943	Fn5	ILMN_28831	ANKRD36
ILMN_2059844	0.24092	0.0324498	0.03352	0.769319	Fn25	ILMN_17623	ANKRD44
ILMN_2059844	0.238851	0.0340142	0.0333009	0.770785	Fn5	ILMN_17623	ANKRD44
ILMN_1733716	-0.335954	0.00247051	0.129187	0.256501	Fn1	ILMN_20995	ANKRD45
ILMN_1733716	-0.271933	0.0153362	-0.159275	0.160895	Fn25	ILMN_20995	ANKRD45
ILMN_1733716	-0.253992	0.0239003	-0.0105891	0.926205	Fn5	ILMN_20995	ANKRD45
ILMN_2226304	0.105867	0.353108	0.275146	0.0141222	Fn25	ILMN_180150	ANKRD50
ILMN_2341724	0.230769	0.0407431	0.0454479	0.690839	Fn1	ILMN_37103	ANKRD55
ILMN_1758392	-0.321324	0.00388363	-0.0866115	0.447866	Fn1	ILMN_28640	ANKS1B
ILMN_1751636	-0.236076	0.0362112	0.0243914	0.831037	Fn1	ILMN_25038	ANKS3
ILMN_2228215	0.012074	0.915892	-0.221056	0.0502572	Fn25	ILMN_173162	ANO4
ILMN_1732948	0.238486	0.0342968	0.0385589	0.735829	Fn1	ILMN_4200	ANO7
ILMN_1684923	-0.238218	0.0345052	-0.0942308	0.408786	Fn25	ILMN_18806	ANP32E
ILMN_1699421	0.234372	0.0376181	-0.15981	0.159474	Fn5	ILMN_20600	ANXA10
ILMN_2380494	-0.285906	0.0106421	0.0519474	0.649349	Fn25	ILMN_27543	ANXA11
ILMN_2380494	-0.249537	0.0265687	-0.0917965	0.42105	Fn5	ILMN_27543	ANXA11
ILMN_2409167	0.0437196	0.702033	0.332157	0.00278412	Fn25	ILMN_9658	ANXA2
ILMN_1711408	0.250706	0.0258455	0.0217381	0.849188	Fn25	ILMN_23425	ANXA4
ILMN_1711408	0.216115	0.0557575	0.0992697	0.384072	Fn5	ILMN_23425	ANXA4
ILMN_1678612	0.185833	0.101066	-0.24148	0.032037	Fn1	ILMN_3328	ANXA6
ILMN_1751345	0.0546008	0.632704	-0.235054	0.03705	Fn1	ILMN_4691	AP1S1
ILMN_1766411	0.220326	0.0510408	0.100876	0.376385	Fn25	ILMN_3812	AP1S2
ILMN_1803779	0.0929649	0.415137	-0.295083	0.0082903	Fn1	ILMN_3557	AP2A2
ILMN_1803779	0.13705	0.228435	0.295156	0.00827358	Fn25	ILMN_3557	AP2A2
ILMN_1764945	0.380355	0.000544778	-0.0608569	0.594186	Fn1	ILMN_12013	AP3D1
ILMN_1779512	0.00136319	0.990487	-0.275657	0.013937	Fn5	ILMN_21938	AP4M1
ILMN_1760466	0.148345	0.191984	0.215896	0.0560123	Fn25	ILMN_6773	AP4S1
ILMN_1760466	0.126777	0.265555	0.286246	0.0105453	Fn5	ILMN_6773	AP4S1
ILMN_1723626	-0.0631694	0.580218	-0.271397	0.015547	Fn25	ILMN_4001	APBA2
ILMN_1699646	0.228165	0.0431343	0.0933301	0.413299	Fn1	ILMN_5072	APBB1
ILMN_1689431	0.0355648	0.755674	0.248807	0.0270293	Fn25	ILMN_29515	APCDD1L
ILMN_1718023	0.0095667	0.933313	0.259883	0.0207243	Fn25	ILMN_27694	APEH
ILMN_1689353	0.324854	0.00348901	0.184177	0.104196	Fn25	ILMN_172142	APLN
ILMN_1689353	0.296738	0.00791852	0.000340798	0.997622	Fn5	ILMN_172142	APLN
ILMN_1688543	-0.221568	0.0497145	0.146008	0.199158	Fn1	ILMN_18670	APOA2
ILMN_1754055	0.236977	0.0354855	0.0266796	0.815454	Fn25	ILMN_18555	APOA5
ILMN_1754055	0.327361	0.00323084	0.295497	0.00819595	Fn5	ILMN_18555	APOA5
ILMN_1813881	0.215506	0.0564676	-0.0649951	0.569299	Fn1	ILMN_162399	APOBEC1
ILMN_1661572	0.0148004	0.896994	-0.223539	0.0476665	Fn5	ILMN_2064	APOBEC3D
ILMN_1802106	0.0591529	0.604573	0.241358	0.0321264	Fn1	ILMN_15884	APOBEC3G
ILMN_1789007	0.0167965	0.883194	0.227945	0.0433406	Fn5	ILMN_14337	APOC1
ILMN_1722070	0.219426	0.052021	0.0202288	0.859548	Fn25	ILMN_4236	APOC3
ILMN_1761793	0.230404	0.0410715	0.123564	0.277958	Fn25	ILMN_171395	APOL1
ILMN_1761793	0.157887	0.164621	0.283447	0.0113634	Fn5	ILMN_171395	APOL1
ILMN_2248822	-0.280696	0.0122205	-0.193914	0.0868283	Fn25	ILMN_19232	APOL2
ILMN_2369144	0.227921	0.0433636	0.158252	0.163634	Fn25	ILMN_182146	APOL3
ILMN_2369144	0.215993	0.0558989	-0.0521422	0.648122	Fn5	ILMN_182146	APOL3
ILMN_1704682	-0.283593	0.0113194	-0.0563291	0.621959	Fn25	ILMN_15839	APOL4
ILMN_1704682	-0.225657	0.0455448	-0.0832522	0.465736	Fn5	ILMN_15839	APOL4
ILMN_1723522	-0.0110273	0.923161	0.254796	0.0234443	Fn25	ILMN_21263	APOLD1
ILMN_2404065	-0.16295	0.151327	-0.243379	0.0306699	Fn1	ILMN_23272	APP
ILMN_2149766	0.14742	0.194801	0.295935	0.00809707	Fn25	ILMN_170911	APPBP2
ILMN_2317348	0.0419912	0.713291	0.279771	0.0125211	Fn1	ILMN_7416	APTX
ILMN_2177460	0.221446	0.0498433	0.0205209	0.857541	Fn5	ILMN_166517	AQR
ILMN_1767351	0.0312317	0.784672	0.253432	0.0242227	Fn25	ILMN_20579	AR
ILMN_1812618	0.160784	0.156914	0.236685	0.0357195	Fn5	ILMN_5090	ARAP3
ILMN_1711120	-0.218574	0.0529624	-0.0209104	0.854866	Fn1	ILMN_28586	ARC
ILMN_1802203	0.0088851	0.938055	-0.231889	0.0397495	Fn25	ILMN_11406	ARF1
ILMN_2406873	0.0247079	0.828878	-0.237074	0.0354078	Fn1	ILMN_4215	ARFGAP1
ILMN_2406873	0.0721276	0.52759	0.298783	0.00747953	Fn5	ILMN_4215	ARFGAP1
ILMN_2221408	0.172103	0.129356	0.232181	0.0394936	Fn5	ILMN_164295	ARFGEF1
ILMN_1736112	-0.222736	0.0484923	0.0331548	0.771763	Fn5	ILMN_163180	ARHGAP10
ILMN_1744830	-0.214776	0.0573295	0.0306232	0.788769	Fn1	ILMN_181683	ARHGAP11A
ILMN_2215881	-0.0484907	0.671292	0.254747	0.0234717	Fn5	ILMN_32562	ARHGAP11B
ILMN_1782761	-0.219937	0.0514628	-0.0804771	0.480785	Fn1	ILMN_27302	ARHGAP20
ILMN_1811592	-0.281061	0.0121036	0.129455	0.255509	Fn5	ILMN_10414	ARHGAP21
ILMN_1797753	0.261563	0.0198877	0.163729	0.149355	Fn25	ILMN_22145	ARHGAP28
ILMN_2408851	0.282522	0.0116456	0.0196446	0.863565	Fn25	ILMN_15838	ARHGAP30
ILMN_2408851	0.289167	0.00974691	-0.0530672	0.642303	Fn5	ILMN_15838	ARHGAP30
ILMN_2322747	-0.229649	0.0417572	0.0584956	0.608601	Fn5	ILMN_4862	ARHGAP5
ILMN_1732641	-0.0283106	0.80439	0.243939	0.0302762	Fn1	ILMN_26731	ARHGAP6
ILMN_1727205	-0.301801	0.0068706	-0.0362707	0.75098	Fn1	ILMN_20306	ARHGEF10L
ILMN_2389445	0.385005	0.000459119	0.0986125	0.387244	Fn25	ILMN_6822	ARHGEF10L
ILMN_2347380	-0.217819	0.0538078	-0.0877069	0.442123	Fn25	ILMN_2012	ARHGEF11
ILMN_2347380	-0.271738	0.0154126	-0.0604187	0.596849	Fn5	ILMN_2012	ARHGEF11
ILMN_1810712	0.300901	0.00704755	0.130161	0.252904	Fn25	ILMN_13030	ARHGEF12
ILMN_1810712	0.258447	0.0214634	-0.161538	0.154951	Fn5	ILMN_13030	ARHGEF12
ILMN_1792571	-0.245448	0.0292363	-0.226315	0.0449024	Fn25	ILMN_19901	ARHGEF15
ILMN_1792571	-0.217965	0.0536433	-0.146689	0.197046	Fn5	ILMN_19901	ARHGEF15
ILMN_1664016	0.258934	0.0212104	0.0437926	0.701559	Fn1	ILMN_4153	ARHGEF18
ILMN_1703477	0.214703	0.0574163	-0.0627069	0.583	Fn1	ILMN_21181	ARHGEF2
ILMN_1703477	0.0118062	0.917751	-0.235054	0.03705	Fn25	ILMN_21181	ARHGEF2
ILMN_1666076	-0.241772	0.0318234	0.0810127	0.477861	Fn1	ILMN_26388	ARHGEF4
ILMN_2235679	-0.119012	0.296182	0.239922	0.0331967	Fn5	ILMN_14582	ARHGEF7
ILMN_1779370	0.217235	0.0544699	-0.110735	0.33128	Fn5	ILMN_2351	ARHGEF9
ILMN_1797341	0.269133	0.0164662	0.0961782	0.399127	Fn25	ILMN_12687	ARID1A
ILMN_1795247	-0.257887	0.0217575	-0.0587147	0.607257	Fn5	ILMN_163259	ARID2
ILMN_1670130	0.254917	0.0233758	0.0832278	0.465867	Fn1	ILMN_18757	ARID3A
ILMN_2362982	-0.0292843	0.797803	0.227264	0.0439877	Fn5	ILMN_162934	ARID4B
ILMN_1808383	-0.218647	0.0528811	-0.0434275	0.703932	Fn1	ILMN_29421	ARL11
ILMN_1775405	0.0345424	0.762488	-0.3111	0.00526016	Fn5	ILMN_7149	ARL4A
ILMN_1768391	0.00810613	0.943476	-0.24221	0.0315052	Fn25	ILMN_15416	ARL4C
ILMN_1771738	-0.348053	0.00167142	0.00859299	0.940087	Fn1	ILMN_10276	ARL5A
ILMN_1688526	-0.138413	0.223796	-0.241918	0.0317171	Fn5	ILMN_12840	ARL5A
ILMN_2117902	-0.225925	0.0452821	-0.0571324	0.616991	Fn25	ILMN_11477	ARL6IP6
ILMN_1659148	-0.290969	0.00928132	0.111392	0.3284	Fn25	ILMN_171438	ARL8A
ILMN_1659148	-0.268768	0.0166187	-0.0162366	0.887062	Fn5	ILMN_171438	ARL8A
ILMN_1777691	0.0902386	0.429009	0.223637	0.0475672	Fn5	ILMN_25508	ARL9
ILMN_3243057	0.260248	0.0205399	0.284713	0.0109869	Fn25	ILMN_365392	ARMC3
ILMN_3243057	0.231913	0.0397281	-0.198296	0.079801	Fn5	ILMN_365392	ARMC3
ILMN_1797298	0.282327	0.0117058	-0.227751	0.0435247	Fn1	ILMN_163623	ARMC7
ILMN_1781151	0.225024	0.0461705	0.0185005	0.871441	Fn1	ILMN_20420	ARMC8
ILMN_1755732	-0.035297	0.757457	-0.223491	0.0477162	Fn25	ILMN_16087	ARMC9
ILMN_2334765	-0.10112	0.375228	-0.217648	0.0540002	Fn5	ILMN_15168	ARMCX3
ILMN_1743345	0.000730282	0.994904	0.241042	0.0323597	Fn25	ILMN_139261	ARMCX4
ILMN_1768226	-0.247785	0.0276856	0.0172347	0.880169	Fn1	ILMN_6931	ARMCX6
ILMN_2405305	-0.0614411	0.590643	0.220278	0.0510934	Fn5	ILMN_6754	ARNTL
ILMN_1792489	-0.0665774	0.559915	-0.230745	0.0407649	Fn25	ILMN_1434	ARPC2
ILMN_1768394	0.252434	0.0248064	-0.14333	0.207612	Fn1	ILMN_13489	ARPC5
ILMN_1768394	-0.13739	0.227269	0.280501	0.0122833	Fn25	ILMN_13489	ARPC5
ILMN_1768394	-0.213535	0.0588193	-0.0775803	0.496768	Fn5	ILMN_13489	ARPC5
ILMN_1661492	0.308934	0.00560206	0.0481013	0.673782	Fn1	ILMN_11748	ARRDC1
ILMN_1660544	0.248929	0.0269521	-0.175779	0.12125	Fn5	ILMN_162925	ARRDC4
ILMN_1664001	0.0371957	0.744844	0.223491	0.0477162	Fn1	ILMN_19783	ARSF
ILMN_1664001	-0.0287001	0.801754	-0.233155	0.0386507	Fn5	ILMN_19783	ARSF
ILMN_1757896	-0.262731	0.0193229	-0.0929406	0.41526	Fn1	ILMN_806	ARSH
ILMN_1757896	0.107765	0.344491	0.265093	0.0182234	Fn5	ILMN_806	ARSH
ILMN_1657050	-0.254017	0.0238864	-0.0730282	0.522434	Fn1	ILMN_19159	ARSK
ILMN_1733583	0.0646056	0.571621	0.231621	0.0399852	Fn25	ILMN_21989	ART5
ILMN_1677226	-0.0788705	0.489616	0.276728	0.0135556	Fn5	ILMN_164293	ARVCF
ILMN_1685441	0.284494	0.0110513	-0.190239	0.0930937	Fn1	ILMN_25222	ASAP3
ILMN_1685441	0.0384615	0.736472	0.253554	0.0241523	Fn25	ILMN_25222	ASAP3
ILMN_1685441	0.0760954	0.505067	0.230867	0.0406559	Fn5	ILMN_25222	ASAP3
ILMN_1722024	0.0846884	0.458049	-0.219352	0.0521011	Fn1	ILMN_21119	ASB11
ILMN_1795811	0.100487	0.37824	-0.236441	0.0359155	Fn1	ILMN_19317	ASB2
ILMN_1795811	0.0548199	0.631338	0.230331	0.0411374	Fn5	ILMN_19317	ASB2
ILMN_2126055	-0.0470302	0.680648	0.213973	0.0582899	Fn1	ILMN_14971	ASB5
ILMN_2294751	0.278554	0.0129264	0.109056	0.338712	Fn25	ILMN_174599	ASCC3
ILMN_2294751	0.278554	0.0129264	-0.0733934	0.520351	Fn5	ILMN_174599	ASCC3
ILMN_3185242	-0.216456	0.055363	0.170983	0.131906	Fn1	ILMN_342553	ASCL5
ILMN_1694966	-0.0852726	0.454942	-0.235273	0.0368689	Fn5	ILMN_16567	ASGR2
ILMN_1666933	-0.231719	0.0398994	0.180526	0.111366	Fn1	ILMN_14109	ASH2L
ILMN_1657571	-0.0101996	0.928912	-0.309469	0.00551577	Fn1	ILMN_25830	ASNA1
ILMN_3246037	-0.0289922	0.799778	-0.267941	0.016969	Fn5	ILMN_174269	ASPG
ILMN_1739719	0.265214	0.0181682	-0.0499026	0.662295	Fn1	ILMN_530	ASPH
ILMN_1739719	-0.226193	0.0450208	-0.0380964	0.738884	Fn25	ILMN_530	ASPH
ILMN_1739719	-0.244377	0.0299712	-0.0349318	0.75989	Fn5	ILMN_530	ASPH
ILMN_2167426	-0.163559	0.149785	-0.213559	0.0587898	Fn25	ILMN_16388	ASPHD2
ILMN_2167426	-0.0772395	0.498667	0.215214	0.0568111	Fn5	ILMN_16388	ASPHD2
ILMN_1815184	-0.250925	0.0257118	0.171738	0.130183	Fn5	ILMN_408	ASPM
ILMN_1762284	-0.241358	0.0321264	0.0316456	0.781889	Fn1	ILMN_15163	ASPRV1
ILMN_1688180	-0.238121	0.0345813	-0.121933	0.284399	Fn25	ILMN_168235	ASPSCR1
ILMN_2395451	-0.257668	0.0218735	0.145789	0.19984	Fn1	ILMN_20010	ASS1
ILMN_2395451	-0.266042	0.0177967	-0.0113194	0.921132	Fn5	ILMN_20010	ASS1
ILMN_1728055	0.00486855	0.966034	0.257498	0.0219641	Fn1	ILMN_24491	ASTL
ILMN_1728055	0.269474	0.0163249	-0.172444	0.128588	Fn25	ILMN_24491	ASTL
ILMN_1728055	0.256573	0.0224616	-0.0675755	0.554033	Fn5	ILMN_24491	ASTL
ILMN_1698968	0.0663827	0.561066	0.246519	0.0285167	Fn25	ILMN_7971	ASXL2
ILMN_1698968	0.0268257	0.814462	-0.249221	0.0267675	Fn5	ILMN_7971	ASXL2
ILMN_2381769	0.225438	0.0457606	0.0641918	0.574092	Fn25	ILMN_26196	ATE1
ILMN_1791346	-0.115458	0.310942	-0.310686	0.005324	Fn25	ILMN_182693	ATF3
ILMN_1672128	-0.0758763	0.506298	0.217941	0.0536707	Fn1	ILMN_164464	ATF4
ILMN_1783394	-0.233861	0.0380489	0.0500487	0.661367	Fn5	ILMN_10757	ATF4
ILMN_1804445	-0.102313	0.369593	0.237975	0.0346956	Fn1	ILMN_24845	ATF7IP2
ILMN_1673898	-0.250876	0.0257414	-0.105136	0.356457	Fn1	ILMN_164969	ATG12
ILMN_2188204	0.0127799	0.910994	0.230185	0.0412696	Fn25	ILMN_164969	ATG12
ILMN_2365881	-0.266334	0.0176672	0.0375852	0.742264	Fn1	ILMN_25151	ATG16L1
ILMN_1664644	-0.0903359	0.428509	0.220131	0.0512514	Fn1	ILMN_16649	ATG16L2
ILMN_2163732	-0.0626582	0.583293	0.217137	0.0545809	Fn1	ILMN_18856	ATG3
ILMN_1768960	0.0434761	0.703615	-0.238681	0.0341458	Fn1	ILMN_173494	ATG4A
ILMN_2296290	0.23352	0.0383384	0.127264	0.263709	Fn25	ILMN_162226	ATG9A
ILMN_2296290	0.2435	0.0305839	-0.123053	0.279967	Fn5	ILMN_162226	ATG9A
ILMN_1751086	0.0348588	0.760377	0.21648	0.0553349	Fn5	ILMN_20827	ATL3
ILMN_1716231	-0.189289	0.0947683	0.260029	0.0206504	Fn5	ILMN_16722	ATM
ILMN_2223720	0.26665	0.0175277	0.10499	0.35713	Fn25	ILMN_162053	ATMIN
ILMN_1740671	-0.244937	0.0295851	-0.100414	0.378588	Fn25	ILMN_19379	ATOH1
ILMN_1740671	-0.252434	0.0248064	0.0177215	0.87681	Fn5	ILMN_19379	ATOH1
ILMN_1752393	0.119255	0.295188	0.225682	0.0455208	Fn25	ILMN_21023	ATOH7
ILMN_1698804	0.29832	0.0075769	-0.104357	0.360052	Fn1	ILMN_309249	ATP10B
ILMN_1698804	0.112926	0.321742	0.22573	0.045473	Fn25	ILMN_309249	ATP10B
ILMN_1656159	0.00382181	0.973334	-0.229041	0.0423171	Fn1	ILMN_11723	ATP10D
ILMN_1674217	-0.0725901	0.524939	-0.262829	0.0192765	Fn5	ILMN_13005	ATP11A
ILMN_1777411	-0.291334	0.00918935	0.248418	0.0272778	Fn1	ILMN_9547	ATP1A2
ILMN_1696132	0.233812	0.0380902	0.208228	0.0655467	Fn25	ILMN_26454	ATP1A4
ILMN_2407824	0.0244401	0.830705	0.243549	0.0305496	Fn5	ILMN_10855	ATP1B1
ILMN_1783304	0.0403603	0.723971	0.250803	0.025786	Fn1	ILMN_163124	ATP1B3
ILMN_1655884	0.222541	0.0486943	-0.00630477	0.956023	Fn1	ILMN_19965	ATP2A2
ILMN_2310909	-0.120789	0.288977	0.225609	0.0455926	Fn5	ILMN_26846	ATP2A3
ILMN_1802223	-0.151047	0.183923	-0.21351	0.0588488	Fn1	ILMN_26568	ATP2B2
ILMN_1693481	0.0221519	0.846351	0.284761	0.0109726	Fn1	ILMN_177676	ATP2B3
ILMN_2415073	-0.0725414	0.525218	0.224684	0.0465104	Fn25	ILMN_24610	ATP2B3
ILMN_1696568	-0.0623418	0.5852	-0.23296	0.038818	Fn25	ILMN_16216	ATP2C1
ILMN_2209417	0.219352	0.0521011	0.154236	0.17473	Fn5	ILMN_16471	ATP4A
ILMN_1796405	-0.245594	0.0291373	0.0348345	0.760539	Fn25	ILMN_165285	ATP4B
ILMN_1669102	-0.122955	0.28035	-0.236709	0.0357	Fn25	ILMN_29767	ATP5G2
ILMN_1700625	0.22887	0.042475	-0.296178	0.00804259	Fn1	ILMN_27869	ATP5S
ILMN_1679188	-0.0316212	0.782053	0.223004	0.0482158	Fn25	ILMN_1363	ATP5S
ILMN_1700625	0.0470789	0.680336	0.21334	0.0590559	Fn5	ILMN_27869	ATP5S
ILMN_1752579	0.296981	0.0078651	-0.0181353	0.873957	Fn1	ILMN_28612	ATP6V0A1
ILMN_1659801	-0.0676241	0.553747	-0.271105	0.0156631	Fn1	ILMN_181099	ATP6V1C1
ILMN_1659801	0.0681353	0.550747	0.213267	0.0591448	Fn25	ILMN_181099	ATP6V1C1
ILMN_1726273	0.0849318	0.456753	-0.303359	0.00657374	Fn1	ILMN_27580	ATP6V1G3
ILMN_1726273	0.127386	0.263249	0.213462	0.0589079	Fn25	ILMN_27580	ATP6V1G3
ILMN_1722056	-0.223734	0.0474681	0.0511198	0.654577	Fn1	ILMN_21935	ATP7B
ILMN_1696223	0.269864	0.0161647	0.111685	0.327125	Fn25	ILMN_21935	ATP7B
ILMN_1696223	0.213583	0.0587603	-0.065409	0.566838	Fn5	ILMN_21935	ATP7B
ILMN_1782057	-0.00995618	0.930605	-0.235808	0.0364293	Fn25	ILMN_19940	ATP8B2
ILMN_1706406	-0.223734	0.0474681	-0.0354674	0.756322	Fn5	ILMN_176431	ATP9A
ILMN_1658684	-0.0940117	0.409881	0.215677	0.056268	Fn1	ILMN_180314	ATP9B
ILMN_1790603	0.147444	0.194727	0.278238	0.0130336	Fn25	ILMN_175478	ATPAF1
ILMN_1727390	0.108398	0.341648	-0.340312	0.00214997	Fn5	ILMN_23038	ATPAF2
ILMN_1810385	-0.252848	0.0245629	-0.16166	0.154636	Fn1	ILMN_165084	ATR
ILMN_2277201	0.116943	0.304718	0.214508	0.0576482	Fn5	ILMN_168437	ATR
ILMN_1743829	0.288802	0.00984373	-0.175536	0.121775	Fn1	ILMN_164628	ATXN2
ILMN_1688602	-0.0625365	0.584026	-0.253603	0.0241242	Fn25	ILMN_29817	ATXN7
ILMN_1862018	0.120716	0.28927	0.28038	0.0123227	Fn25	ILMN_307892	ATXN7L3
ILMN_1721333	-0.0147517	0.897331	0.216164	0.055701	Fn5	ILMN_13607	AURKC
ILMN_1710216	-0.22371	0.0474928	0.0707644	0.535442	Fn1	ILMN_14289	AVEN
ILMN_1811443	-0.0797712	0.484655	-0.232254	0.0394299	Fn25	ILMN_20332	AVP
ILMN_1671731	-0.0419669	0.71345	-0.262731	0.0193229	Fn1	ILMN_9920	AVPI1
ILMN_1703832	-0.216115	0.0557575	-0.20112	0.0755177	Fn25	ILMN_8847	AWAT2
ILMN_1703832	-0.230282	0.0411815	0.26037	0.0204788	Fn5	ILMN_8847	AWAT2
ILMN_1692967	0.128019	0.260864	-0.227361	0.0438948	Fn1	ILMN_24847	AXIN1
ILMN_1797154	0.214849	0.0572428	0.109859	0.335144	Fn1	ILMN_19268	AZGP1
ILMN_1656682	0.203189	0.0724974	0.261636	0.019852	Fn25	ILMN_4825	AZIN1
ILMN_1730867	0.237244	0.0352721	-0.161173	0.155898	Fn1	ILMN_19400	AZU1
ILMN_2148459	0.25	0.0262804	0.0701558	0.538966	Fn25	ILMN_19648	B2M
ILMN_2325347	0.261392	0.0199713	-0.0342259	0.7646	Fn25	ILMN_29294	B3GALNT1
ILMN_2325347	0.23038	0.0410935	-0.0136076	0.905256	Fn5	ILMN_29294	B3GALNT1
ILMN_1780188	-0.213778	0.0585247	0.0678919	0.552175	Fn25	ILMN_22440	B3GALNT2
ILMN_1780188	-0.195448	0.0843151	0.359542	0.00113672	Fn5	ILMN_22440	B3GALNT2
ILMN_1739749	0.0719328	0.528708	-0.239435	0.0335662	Fn5	ILMN_170784	B3GALT6
ILMN_2371440	0.0186222	0.870602	0.226241	0.0449734	Fn1	ILMN_28884	B3GAT1
ILMN_2371440	0.256329	0.0225941	-0.0174051	0.878993	Fn25	ILMN_28884	B3GAT1
ILMN_2210581	0.268768	0.0166187	0.198247	0.0798765	Fn1	ILMN_19130	B3GAT3
ILMN_2210581	0.0218354	0.84852	-0.223345	0.0478656	Fn5	ILMN_19130	B3GAT3
ILMN_1711102	-0.205988	0.0685663	0.238924	0.033958	Fn5	ILMN_41941	B3GNT2
ILMN_1753755	-0.0268987	0.813966	0.228432	0.0428832	Fn5	ILMN_3553	B4GALT2
ILMN_1732555	-0.265798	0.0179053	0.230161	0.0412917	Fn1	ILMN_22156	B4GALT6
ILMN_1663541	-0.271568	0.0154797	-0.270131	0.0160554	Fn1	ILMN_25071	B4GALT7
ILMN_1669323	0.00710808	0.950426	0.297128	0.0078332	Fn5	ILMN_12031	BACE2
ILMN_1659766	0.232205	0.0394724	0.0331061	0.772089	Fn25	ILMN_177775	BAG3
ILMN_1810550	0.122931	0.280446	0.221665	0.0496117	Fn25	ILMN_7057	BAIAP3
ILMN_1691410	-0.0263389	0.817771	0.283617	0.0113121	Fn1	ILMN_8469	BAMBI
ILMN_1701216	0.245594	0.0291373	-0.0615141	0.590201	Fn5	ILMN_8638	BANP
ILMN_1768363	0.13296	0.242753	-0.225609	0.0455926	Fn1	ILMN_17024	BAP1
ILMN_2074258	0.110224	0.333531	0.376339	0.000630268	Fn25	ILMN_1301	BARD1
ILMN_1737662	0.235175	0.0369493	0.0575706	0.614289	Fn1	ILMN_182511	BARHL1
ILMN_1763207	0.21704	0.054692	0.0208617	0.8552	Fn5	ILMN_7180	BATF3
ILMN_1658327	0.246641	0.0284359	-0.128165	0.260316	Fn1	ILMN_164018	BAZ1A
ILMN_1741985	0.113948	0.317352	0.23184	0.0397923	Fn25	ILMN_166173	BBS10
ILMN_1794956	0.252483	0.0247776	0.106086	0.352107	Fn25	ILMN_27904	BBS9
ILMN_1794956	0.220107	0.0512778	0.0435979	0.702824	Fn5	ILMN_27904	BBS9
ILMN_1697642	0.245326	0.029319	-0.210078	0.0631341	Fn1	ILMN_24800	BCAP29
ILMN_1737380	-0.223077	0.0481406	-0.186758	0.0993499	Fn25	ILMN_3009	BCAP29
ILMN_1737380	-0.256232	0.0226473	-0.0804771	0.480785	Fn5	ILMN_3009	BCAP29
ILMN_3191746	-0.15185	0.181575	0.252118	0.0249939	Fn5	ILMN_366019	BCAR4
ILMN_2148452	0.117308	0.3032	0.313681	0.00487715	Fn25	ILMN_11203	BCAS2
ILMN_2325506	0.228554	0.0427695	0.0944499	0.407693	Fn25	ILMN_21706	BCAS4
ILMN_1695110	-0.0872201	0.44467	-0.275925	0.0138408	Fn5	ILMN_2261	BCAT2
ILMN_1771966	0.188973	0.0953318	0.252605	0.0247059	Fn25	ILMN_897	BCCIP
ILMN_1811188	0.0335686	0.768993	-0.222639	0.0485932	Fn5	ILMN_26223	BCCIP
ILMN_2390453	-0.226241	0.0449734	-0.00696203	0.951443	Fn1	ILMN_4757	BCKDHB
ILMN_1693394	0.160102	0.158703	0.244401	0.0299543	Fn25	ILMN_13829	BCKDK
ILMN_1665761	0.222541	0.0486943	0.139411	0.220442	Fn25	ILMN_165404	BCL11B
ILMN_1742410	0.000413827	0.997112	-0.247103	0.0281305	Fn5	ILMN_12148	BCL2L1
ILMN_1774997	-0.219182	0.0522885	0.0519474	0.649349	Fn1	ILMN_16692	BCL2L11
ILMN_1706886	0.290652	0.00936167	0.00557449	0.961112	Fn1	ILMN_10019	BCL7A
ILMN_1788844	0.213096	0.0593526	-0.0668452	0.558334	Fn5	ILMN_137952	BCL7C
ILMN_2357272	0.0191334	0.867082	-0.257108	0.0221724	Fn5	ILMN_163302	BCLAF1
ILMN_1676241	-0.040409	0.723652	-0.237683	0.0349253	Fn1	ILMN_16794	BCOR
ILMN_1676241	0.274002	0.0145446	-0.0758033	0.506708	Fn5	ILMN_16794	BCOR
ILMN_1767015	-0.22982	0.0416015	0.00202045	0.985901	Fn1	ILMN_161945	BCORL1
ILMN_1677637	0.0679893	0.551603	-0.244328	0.0300049	Fn1	ILMN_5894	BDH1
ILMN_1673360	-0.295156	0.00827358	0.132352	0.244935	Fn1	ILMN_179992	BDH2
ILMN_3237923	-0.0625365	0.584026	0.233666	0.0382141	Fn1	ILMN_364602	BEND2
ILMN_1796574	0.0638997	0.575839	0.220278	0.0510934	Fn1	ILMN_1131	BEND4
ILMN_1706969	-0.018038	0.874628	-0.245764	0.0290221	Fn25	ILMN_27593	BEND6
ILMN_2234697	-0.0619766	0.587404	-0.236685	0.0357195	Fn5	ILMN_23116	BEX1
ILMN_1806473	-0.0617089	0.589022	0.241042	0.0323597	Fn25	ILMN_10339	BEX5
ILMN_1712608	0.0896056	0.432266	-0.248053	0.0275124	Fn5	ILMN_27828	BFSP1
ILMN_1770505	0.0030185	0.978937	-0.225049	0.0461463	Fn25	ILMN_3777	BIK
ILMN_2309245	-0.116407	0.306954	0.355867	0.00128793	Fn5	ILMN_22961	BIN1
ILMN_1681644	0.0778724	0.495144	-0.23722	0.0352915	Fn1	ILMN_177347	BIRC3
ILMN_1681644	0.107984	0.343505	0.259202	0.0210723	Fn25	ILMN_177347	BIRC3
ILMN_1801605	0.109713	0.335791	0.222225	0.049024	Fn25	ILMN_169765	BIRC6
ILMN_1675612	-0.259834	0.020749	0.348515	0.00164613	Fn1	ILMN_16211	BLCAP
ILMN_1679782	0.0672833	0.555751	-0.215798	0.0561258	Fn5	ILMN_164195	BLOC1S2
ILMN_1691436	0.213169	0.0592635	-0.0678676	0.552317	Fn1	ILMN_21946	BLVRA
ILMN_1787794	0.0384615	0.736472	0.286295	0.0105316	Fn1	ILMN_17261	BMF
ILMN_1787794	-0.214241	0.0579684	-0.112001	0.325747	Fn25	ILMN_17261	BMF
ILMN_1787794	-0.216042	0.0558423	-0.055112	0.629518	Fn5	ILMN_17261	BMF
ILMN_1800776	0.231134	0.0404168	-0.0310127	0.786146	Fn1	ILMN_3408	BMP1
ILMN_3307916	0.117429	0.302695	0.225633	0.0455687	Fn25	ILMN_364634	BMPER
ILMN_1706957	0.0402872	0.724451	0.227434	0.0438252	Fn1	ILMN_25864	BMPR1A
ILMN_1706957	-0.189338	0.0946819	-0.228773	0.0425654	Fn5	ILMN_25864	BMPR1A
ILMN_1734410	-0.086149	0.450304	-0.213851	0.0584366	Fn1	ILMN_5794	BNIP1
ILMN_2045419	0.232838	0.038923	0.147152	0.195622	Fn25	ILMN_13842	BNIP3L
ILMN_2045419	0.23313	0.0386716	-0.0679893	0.551603	Fn5	ILMN_13842	BNIP3L
ILMN_1730032	0.202751	0.0731288	0.232108	0.0395575	Fn25	ILMN_19886	BOK
ILMN_2258488	0.271641	0.0154509	0.113121	0.320903	Fn25	ILMN_28776	BOLA3
ILMN_2258488	0.270764	0.0157994	-0.125584	0.270115	Fn5	ILMN_28776	BOLA3
ILMN_1781833	0.122201	0.283335	0.214411	0.0577645	Fn5	ILMN_20692	BOLL
ILMN_1652472	-0.18094	0.110535	0.249781	0.0264166	Fn1	ILMN_31471	BRAF
ILMN_2311089	0.230867	0.0406559	0.0668939	0.558047	Fn25	ILMN_27536	BRCA1
ILMN_2311089	0.257619	0.0218994	-0.0121714	0.915217	Fn5	ILMN_27536	BRCA1
ILMN_1677794	0.0367575	0.747749	0.263121	0.0191377	Fn1	ILMN_181359	BRCA2
ILMN_1730019	0.257157	0.0221463	-0.0952045	0.403939	Fn25	ILMN_19562	BRD1
ILMN_1774134	0.225219	0.0459772	0.0243914	0.831037	Fn25	ILMN_22169	BRD4
ILMN_1774134	0.328676	0.00310243	-0.0148734	0.896489	Fn5	ILMN_22169	BRD4
ILMN_2349600	-0.0123905	0.913696	-0.342162	0.00202558	Fn25	ILMN_10431	BRD8
ILMN_1658805	0.018963	0.868255	-0.239265	0.0336964	Fn1	ILMN_15658	BRE
ILMN_1778684	0.0324976	0.776168	0.223053	0.0481656	Fn25	ILMN_15533	BRE
ILMN_1736836	-0.0148247	0.896826	0.239703	0.0333626	Fn5	ILMN_8603	BRF1
ILMN_2155172	-0.170813	0.132297	-0.300487	0.00713019	Fn25	ILMN_4503	BRIX1
ILMN_1775943	0.133569	0.240584	0.22556	0.0456406	Fn25	ILMN_11636	BRMS1L
ILMN_1775943	0.0403116	0.724291	-0.363875	0.000979241	Fn5	ILMN_11636	BRMS1L
ILMN_1658800	0.238875	0.0339955	0.155088	0.172331	Fn25	ILMN_8164	BRPF3
ILMN_1673518	-0.132327	0.245023	-0.218987	0.0525034	Fn25	ILMN_28841	BRWD1
ILMN_1734483	-0.0849562	0.456623	0.228773	0.0425654	Fn1	ILMN_19084	BSDC1
ILMN_1770161	0.013851	0.903569	0.289557	0.00964455	Fn25	ILMN_26226	BST1
ILMN_1705066	-0.258204	0.0215908	-0.261027	0.0201513	Fn1	ILMN_506	BTBD11
ILMN_1705066	0.0751947	0.510136	0.224684	0.0465104	Fn25	ILMN_506	BTBD11
ILMN_3238274	0.295131	0.00827915	0.0870253	0.445692	Fn1	ILMN_18181	BTBD2
ILMN_1687743	0.223174	0.0480404	0.122176	0.283432	Fn25	ILMN_178877	BTBD7
ILMN_2319414	0.220204	0.0511723	-0.129138	0.256682	Fn1	ILMN_13958	BTF3
ILMN_1707339	-0.0796738	0.48519	-0.221543	0.0497403	Fn1	ILMN_27215	BTG3
ILMN_1707339	0.131329	0.248632	0.339727	0.00219066	Fn25	ILMN_27215	BTG3
ILMN_1778536	0.0300633	0.792544	-0.25224	0.0249217	Fn1	ILMN_5713	BTLA
ILMN_2099528	-0.241334	0.0321443	0.110565	0.332029	Fn25	ILMN_5713	BTLA
ILMN_2256894	0.00555015	0.961282	0.344279	0.00189115	Fn25	ILMN_15223	BTN2A2
ILMN_2373831	-0.0570107	0.617743	-0.250779	0.0258008	Fn1	ILMN_20851	BTN3A3
ILMN_2373831	-0.0632911	0.579487	0.250925	0.0257118	Fn25	ILMN_20851	BTN3A3
ILMN_1783795	0.00408958	0.971466	0.229017	0.0423396	Fn5	ILMN_6666	BTNL3
ILMN_1689438	0.103432	0.364349	-0.235127	0.0369895	Fn1	ILMN_163421	BTRC
ILMN_1689438	-0.0133155	0.907281	0.317332	0.00437744	Fn25	ILMN_163421	BTRC
ILMN_2245180	0.287269	0.0102596	0.184056	0.104429	Fn25	ILMN_166956	BUB3
ILMN_2245180	0.227726	0.0435477	-0.239046	0.0338643	Fn5	ILMN_166956	BUB3
ILMN_1730285	-0.272907	0.0149591	0.128165	0.260316	Fn1	ILMN_138625	BZW1
ILMN_1719577	0.0789922	0.488944	0.266577	0.0175598	Fn25	ILMN_19792	C10ORF67
ILMN_1775423	-0.0314265	0.783362	0.266626	0.0175384	Fn5	ILMN_20789	C10ORF88
ILMN_2183519	0.110759	0.331173	0.225389	0.0458086	Fn25	ILMN_173097	C10ORF91
ILMN_1802192	0.24221	0.0315052	-0.0629503	0.581535	Fn1	ILMN_3635	C10ORF99
ILMN_1811082	-0.061222	0.59197	0.248978	0.0269212	Fn25	ILMN_26016	C11ORF1
ILMN_2128967	-0.0815482	0.474946	-0.263096	0.0191493	Fn5	ILMN_26016	C11ORF1
ILMN_1808163	0.0910662	0.42477	-0.231646	0.0399638	Fn5	ILMN_27595	C11ORF24
ILMN_1673982	0.120399	0.290546	0.237342	0.0351948	Fn1	ILMN_8589	C11ORF40
ILMN_1673982	-0.0297225	0.794844	-0.295253	0.00825133	Fn5	ILMN_8589	C11ORF40
ILMN_1803015	-0.212877	0.0596207	-0.00720545	0.949748	Fn25	ILMN_3253	C11ORF44
ILMN_1803015	-0.17018	0.133758	-0.261831	0.0197571	Fn5	ILMN_3253	C11ORF44
ILMN_2341487	0.167429	0.140251	0.221616	0.0496631	Fn5	ILMN_29991	C11ORF49
ILMN_2268593	-0.111368	0.328506	0.277093	0.0134277	Fn1	ILMN_163248	C11ORF63
ILMN_2268593	-0.161368	0.155393	-0.236319	0.0360139	Fn25	ILMN_163248	C11ORF63
ILMN_2049693	-0.222809	0.0484168	0.00632911	0.955853	Fn1	ILMN_1335	C11ORF71
ILMN_1793570	-0.238413	0.0343535	0.122882	0.280638	Fn1	ILMN_16934	C11ORF72
ILMN_1659017	0.0562317	0.622562	-0.268208	0.016855	Fn1	ILMN_16125	C11ORF74
ILMN_1659017	0.0457644	0.688796	0.213218	0.0592041	Fn25	ILMN_16125	C11ORF74
ILMN_1722880	-0.0390701	0.732458	0.319572	0.00409396	Fn25	ILMN_42914	C12ORF40
ILMN_1736995	0.0552093	0.628912	0.226509	0.0447135	Fn1	ILMN_19008	C12ORF66
ILMN_3247187	0.24871	0.0270913	-0.0139727	0.902726	Fn1	ILMN_349572	C12ORF77
ILMN_3247187	0.234591	0.0374347	0.0927215	0.416365	Fn25	ILMN_349572	C12ORF77
ILMN_1652722	-0.0113194	0.921132	0.217502	0.0541656	Fn25	ILMN_29919	C14ORF2
ILMN_2185072	0.00576923	0.959755	-0.238729	0.0341082	Fn5	ILMN_27707	C14ORF39
ILMN_1686082	-0.0242697	0.831868	-0.216577	0.0552227	Fn25	ILMN_22555	C14ORF79
ILMN_2389064	0.0035297	0.975371	-0.244255	0.0300556	Fn25	ILMN_12680	C15ORF48
ILMN_2389064	-0.0460078	0.687227	0.278165	0.0130584	Fn5	ILMN_12680	C15ORF48
ILMN_1698363	-0.256986	0.0222379	0.0689387	0.546048	Fn5	ILMN_180320	C15ORF53
ILMN_1656452	-0.311344	0.00522292	-0.228043	0.0432488	Fn25	ILMN_21011	C16ORF59
ILMN_1656452	-0.310613	0.00533534	0.00903116	0.937038	Fn5	ILMN_21011	C16ORF59
ILMN_1711703	0.319279	0.00412999	-0.0222493	0.845684	Fn1	ILMN_20432	C16ORF70
ILMN_1773407	0.355112	0.00132114	-0.221835	0.0494322	Fn1	ILMN_4283	C16ORF72
ILMN_1773407	0.132984	0.242666	0.227629	0.04364	Fn25	ILMN_4283	C16ORF72
ILMN_1795662	-0.216139	0.0557292	0.0342259	0.7646	Fn25	ILMN_4080	C16ORF82
ILMN_1778382	0.236003	0.0362706	-0.0373174	0.744037	Fn25	ILMN_26052	C17ORF102
ILMN_1750401	-0.149781	0.187668	-0.279528	0.0126013	Fn5	ILMN_306945	C17ORF62
ILMN_1682941	0.0173807	0.879161	-0.235321	0.0368287	Fn1	ILMN_163634	C18ORF25
ILMN_1801822	-0.235638	0.0365687	0.0126339	0.912007	Fn5	ILMN_981	C18ORF25
ILMN_1664920	-0.217795	0.0538353	0.0457644	0.688796	Fn1	ILMN_10211	C19ORF12
ILMN_1718365	0.120497	0.290153	0.268598	0.0166904	Fn5	ILMN_10211	C19ORF12
ILMN_1655225	0.216748	0.0550267	-0.0164557	0.885548	Fn25	ILMN_7396	C19ORF25
ILMN_1655225	0.224708	0.046486	-0.204625	0.0704586	Fn5	ILMN_7396	C19ORF25
ILMN_1759184	0.167624	0.139783	0.259323	0.0210098	Fn25	ILMN_17977	C19ORF48
ILMN_1662187	-0.189654	0.0941214	0.335833	0.00248004	Fn5	ILMN_36502	C19ORF67
ILMN_1721628	0.216431	0.0553911	0.0206426	0.856705	Fn25	ILMN_13670	C19ORF73
ILMN_2077886	0.293671	0.00861941	-0.0470302	0.680648	Fn1	ILMN_27592	C1ORF109
ILMN_1706483	0.248101	0.027481	0.146568	0.197422	Fn5	ILMN_16111	C1ORF116
ILMN_1805474	0.22887	0.042475	-0.0577653	0.613089	Fn25	ILMN_9839	C1ORF131
ILMN_1805474	0.218184	0.0533974	-0.175097	0.122723	Fn5	ILMN_9839	C1ORF131
ILMN_1672811	-0.197858	0.0804826	-0.247736	0.0277172	Fn25	ILMN_1200	C1ORF159
ILMN_1701101	0.142989	0.208706	-0.226388	0.0448315	Fn1	ILMN_31252	C1ORF167
ILMN_1701101	0.011222	0.921808	0.241894	0.0317348	Fn5	ILMN_31252	C1ORF167
ILMN_1690209	-0.0161149	0.887903	0.220107	0.0512778	Fn1	ILMN_20193	C1ORF186
ILMN_1657683	-0.283544	0.0113341	0.121008	0.288096	Fn25	ILMN_26304	C1ORF198
ILMN_1657683	-0.28279	0.0115633	0.0367089	0.748072	Fn5	ILMN_26304	C1ORF198
ILMN_1797735	-0.158204	0.163766	-0.273466	0.014746	Fn25	ILMN_26434	C1ORF21
ILMN_1704222	0.291018	0.00926901	0.10628	0.351219	Fn1	ILMN_21127	C1ORF27
ILMN_1801941	0.21351	0.0588488	0.00199611	0.98607	Fn1	ILMN_12960	C1ORF50
ILMN_1786470	-0.065555	0.56597	-0.233057	0.0387343	Fn1	ILMN_173736	C1ORF74
ILMN_1786470	0.247079	0.0281465	0.322736	0.00372125	Fn25	ILMN_173736	C1ORF74
ILMN_1793263	0.0300633	0.792544	0.358398	0.00118196	Fn25	ILMN_9460	C1ORF94
ILMN_1694608	0.242989	0.0309462	-0.157108	0.16674	Fn5	ILMN_15620	C1QTNF1
ILMN_1813307	0.269572	0.0162847	-0.245302	0.0293356	Fn1	ILMN_175137	C1QTNF2
ILMN_1813307	-0.0894109	0.433271	0.26407	0.0186927	Fn25	ILMN_175137	C1QTNF2
ILMN_1733288	-0.232108	0.0395575	-0.0770448	0.499753	Fn25	ILMN_13968	C1RL
ILMN_1733288	-0.218452	0.053098	0.00180136	0.987429	Fn5	ILMN_13968	C1RL
ILMN_1781626	-0.281305	0.0120262	-0.0157011	0.890763	Fn1	ILMN_29321	C1S
ILMN_1672066	-0.227069	0.0441741	-0.0720302	0.528149	Fn1	ILMN_31119	C20ORF194
ILMN_1673005	-0.039703	0.728291	0.269499	0.0163149	Fn5	ILMN_31063	C20ORF194
ILMN_1691228	-0.0566699	0.619849	0.271957	0.0153267	Fn25	ILMN_1118	C20ORF197
ILMN_1661618	-0.144718	0.2032	-0.295302	0.00824023	Fn25	ILMN_18215	C20ORF85
ILMN_1808633	-0.232571	0.0391546	-0.207814	0.0660964	Fn1	ILMN_3102	C20ORF96
ILMN_1763401	-0.114581	0.314654	0.296641	0.00793997	Fn5	ILMN_29608	C21ORF58
ILMN_2110496	0.227093	0.0441507	-0.140239	0.217687	Fn1	ILMN_19108	C21ORF91
ILMN_1721338	0.263315	0.0190457	0.0797712	0.484655	Fn1	ILMN_182651	C22ORF23
ILMN_3249095	-0.2389	0.0339767	-0.160127	0.158639	Fn25	ILMN_309034	C22ORF24
ILMN_3249095	-0.241845	0.0317702	0.164533	0.147342	Fn5	ILMN_309034	C22ORF24
ILMN_1717371	-0.233836	0.0380695	-0.0145083	0.899017	Fn1	ILMN_38096	C22ORF34
ILMN_2384513	-0.174659	0.123677	-0.213875	0.0584073	Fn25	ILMN_20180	C2CD2
ILMN_1778132	-0.236733	0.0356804	-0.317746	0.00432378	Fn25	ILMN_164365	C2CD2L
ILMN_1778132	-0.248807	0.0270293	0.0566943	0.619699	Fn5	ILMN_164365	C2CD2L
ILMN_1691757	-0.0394109	0.730213	0.214289	0.05791	Fn5	ILMN_25733	C2CD3
ILMN_1769925	-0.0299903	0.793037	0.271276	0.0155953	Fn1	ILMN_28522	C2CD4A
ILMN_1720833	-0.124245	0.275295	0.277386	0.0133261	Fn5	ILMN_171162	C2ORF48
ILMN_1665471	0.0553067	0.628306	0.218476	0.0530709	Fn1	ILMN_308656	C2ORF54
ILMN_1655269	0.0445959	0.696349	-0.300389	0.00714976	Fn5	ILMN_24056	C2ORF66
ILMN_3247753	-0.0806232	0.479987	0.234031	0.0379049	Fn1	ILMN_353060	C2ORF70
ILMN_3247753	-0.0898491	0.431012	-0.2463	0.0286626	Fn25	ILMN_353060	C2ORF70
ILMN_1797577	0.300463	0.00713508	0.0271178	0.812478	Fn1	ILMN_308358	C2ORF73
ILMN_2279484	0.114216	0.316209	0.246081	0.0288092	Fn1	ILMN_181198	C2ORF88
ILMN_1662523	0.229017	0.0423396	0.00810613	0.943476	Fn1	ILMN_5682	C3
ILMN_1728581	0.166967	0.141365	-0.261758	0.0197926	Fn25	ILMN_9603	C3ORF18
ILMN_1684188	-0.0315482	0.782544	0.214679	0.0574452	Fn25	ILMN_11050	C3ORF20
ILMN_1713935	-0.22242	0.0488209	0.0194255	0.865072	Fn1	ILMN_22126	C3ORF33
ILMN_1795936	0.0948637	0.405632	0.241772	0.0318234	Fn25	ILMN_1222	C3ORF36
ILMN_2184612	-0.240871	0.0324859	-0.274464	0.0143725	Fn1	ILMN_22952	C3ORF52
ILMN_2184612	0.126728	0.26574	0.245594	0.0291373	Fn25	ILMN_22952	C3ORF52
ILMN_1794112	0.128481	0.259131	0.237171	0.0353302	Fn25	ILMN_15460	C3ORF56
ILMN_1797372	0.0290166	0.799613	0.235321	0.0368287	Fn1	ILMN_16873	C3ORF58
ILMN_1797372	-0.128189	0.260225	-0.366358	0.000898195	Fn25	ILMN_16873	C3ORF58
ILMN_1694588	-0.26777	0.0170419	-0.0104917	0.926882	Fn1	ILMN_23299	C4BPB
ILMN_1794239	-0.222468	0.0487702	-0.116894	0.304921	Fn5	ILMN_4729	C4ORF26
ILMN_1812701	0.238413	0.0343535	-0.244231	0.0300726	Fn1	ILMN_307853	C4ORF33
ILMN_1812701	-0.0928676	0.415628	0.215093	0.0569547	Fn25	ILMN_307853	C4ORF33
ILMN_3249240	-0.304649	0.00633652	-0.234761	0.0372926	Fn25	ILMN_366791	C4ORF46
ILMN_3249240	-0.263048	0.0191724	0.108252	0.342303	Fn5	ILMN_366791	C4ORF46
ILMN_1677292	0.156767	0.167674	0.244085	0.0301743	Fn25	ILMN_28409	C5ORF30
ILMN_3246356	-0.280282	0.0123542	-0.12702	0.264631	Fn25	ILMN_309361	C5ORF49
ILMN_3246356	-0.264946	0.0182898	-0.0131451	0.908462	Fn5	ILMN_309361	C5ORF49
ILMN_1783023	-0.0128773	0.910319	0.259177	0.0210848	Fn25	ILMN_179980	C5ORF51
ILMN_1704253	0.135151	0.235007	0.244961	0.0295684	Fn25	ILMN_24069	C6ORF106
ILMN_1753658	0.00384615	0.973164	0.215044	0.0570122	Fn1	ILMN_26977	C6ORF118
ILMN_1813236	0.0877313	0.441996	-0.273783	0.0146267	Fn25	ILMN_24943	C6ORF136
ILMN_1761762	-0.266237	0.0177103	0.0366845	0.748233	Fn1	ILMN_3806	C6ORF141
ILMN_1711203	0.00474684	0.966883	0.235881	0.0363697	Fn1	ILMN_8387	C6ORF15
ILMN_1711203	-0.076631	0.502066	-0.217965	0.0536433	Fn25	ILMN_8387	C6ORF15
ILMN_2307407	0.0658228	0.564381	-0.238437	0.0343346	Fn1	ILMN_20613	C6ORF25
ILMN_1653797	0.104747	0.358252	0.231402	0.040179	Fn25	ILMN_6644	C6ORF62
ILMN_1730048	0.232911	0.03886	0.0664557	0.560634	Fn1	ILMN_9701	C7ORF26
ILMN_1706101	0.239241	0.033715	-0.077629	0.496497	Fn25	ILMN_7934	C7ORF31
ILMN_1790211	0.315993	0.00455512	-0.0636076	0.577589	Fn25	ILMN_309141	C7ORF57
ILMN_1790211	0.342162	0.00202558	0.0989289	0.385715	Fn5	ILMN_309141	C7ORF57
ILMN_1706275	-0.216943	0.0548034	0.0880477	0.440344	Fn1	ILMN_15901	C8ORF33
ILMN_1657149	-0.142016	0.211855	0.224586	0.0466079	Fn25	ILMN_7220	C8ORF46
ILMN_3307154	0.27091	0.0157409	0.190944	0.0918636	Fn1	ILMN_339936	C8ORF49
ILMN_1777477	-0.0687439	0.547185	-0.245424	0.0292528	Fn5	ILMN_179218	C9ORF106
ILMN_1769538	-0.229017	0.0423396	0.0955696	0.402131	Fn1	ILMN_24063	C9ORF139
ILMN_1761138	-0.0693768	0.543493	-0.231646	0.0399638	Fn5	ILMN_17952	C9ORF142
ILMN_1678189	0.224757	0.0464374	0.0706913	0.535865	Fn1	ILMN_29755	C9ORF153
ILMN_1719280	0.110394	0.332779	0.228359	0.0429516	Fn5	ILMN_6016	C9ORF163
ILMN_1717248	0.131232	0.248986	-0.36648	0.000894383	Fn1	ILMN_3927	C9ORF66
ILMN_1717248	0.0200828	0.860552	0.215896	0.0560123	Fn5	ILMN_3927	C9ORF66
ILMN_3244065	0.0988315	0.386185	-0.257546	0.0219382	Fn5	ILMN_308670	C9ORF69
ILMN_2295252	0.0382668	0.737758	0.262439	0.0194628	Fn25	ILMN_7216	C9ORF72
ILMN_1666742	0.222687	0.0485428	-0.0796738	0.48519	Fn5	ILMN_7216	C9ORF72
ILMN_1731370	-0.0217624	0.849021	0.265579	0.0180035	Fn5	ILMN_17236	C9ORF84
ILMN_1806758	0.261977	0.0196861	-0.0651168	0.568575	Fn1	ILMN_855	C9ORF85
ILMN_2199439	0.0813291	0.476137	0.260346	0.020491	Fn1	ILMN_28750	CA2
ILMN_1708790	0.27573	0.0139107	0.0802337	0.482118	Fn25	ILMN_5995	CA6
ILMN_1783598	-0.179382	0.113689	0.230136	0.0413137	Fn5	ILMN_165065	CAB39L
ILMN_1738854	-0.231353	0.0402221	-0.0946689	0.406601	Fn25	ILMN_14104	CACHD1
ILMN_1685201	-0.249537	0.0265687	-0.257984	0.0217061	Fn5	ILMN_14104	CACHD1
ILMN_1761851	-0.232278	0.0394087	-0.0196689	0.863397	Fn1	ILMN_21024	CACNA1A
ILMN_1691855	-0.0377799	0.740976	0.274684	0.0142917	Fn1	ILMN_179090	CACNA1B
ILMN_1666775	0.288096	0.0100333	0.0787975	0.490019	Fn25	ILMN_169867	CACNA1C
ILMN_1666775	0.216285	0.0555599	-0.167259	0.140661	Fn5	ILMN_169867	CACNA1C
ILMN_2404493	0.0626339	0.58344	-0.320789	0.00394685	Fn1	ILMN_16112	CACNA2D4
ILMN_2404493	0.240701	0.0326125	-0.0889484	0.435664	Fn5	ILMN_16112	CACNA2D4
ILMN_1768758	-0.240677	0.0326306	0.130721	0.250851	Fn1	ILMN_20801	CACNG3
ILMN_1748102	0.0196446	0.863565	0.275682	0.0139282	Fn1	ILMN_11453	CACNG5
ILMN_1748102	-0.0239289	0.834195	-0.274051	0.0145264	Fn5	ILMN_11453	CACNG5
ILMN_2106874	0.38408	0.00047511	-0.0680623	0.551175	Fn1	ILMN_170570	CACNG8
ILMN_1776079	0.0254625	0.823734	-0.240531	0.0327396	Fn5	ILMN_27837	CACNG8
ILMN_1691340	0.234445	0.0375569	-0.100438	0.378472	Fn1	ILMN_27301	CACYBP
ILMN_1665547	-0.0163827	0.886052	0.238973	0.0339205	Fn25	ILMN_19021	CADPS
ILMN_1760199	-0.0211782	0.853028	-0.324513	0.00352549	Fn1	ILMN_13367	CALB1
ILMN_1760199	0.112463	0.323741	0.288851	0.00983077	Fn25	ILMN_13367	CALB1
ILMN_2324002	-0.0480039	0.674405	-0.21351	0.0588488	Fn25	ILMN_2136	CALD1
ILMN_1766200	0.228919	0.0424298	0.0949854	0.405027	Fn1	ILMN_19907	CALHM2
ILMN_3241364	-0.21777	0.0538627	-0.0134615	0.906268	Fn5	ILMN_364996	CALHM3
ILMN_1683415	0.190896	0.091948	-0.231719	0.0398994	Fn1	ILMN_19277	CAMK2D
ILMN_1683415	0.0134615	0.906268	0.256962	0.022251	Fn25	ILMN_19277	CAMK2D
ILMN_1794863	-0.0514362	0.652576	-0.223223	0.0479905	Fn1	ILMN_22077	CAMK2N1
ILMN_1744647	-0.0246349	0.829376	-0.233204	0.0386089	Fn25	ILMN_22065	CAND1
ILMN_1691237	-0.237853	0.0347911	0.111149	0.329465	Fn5	ILMN_27367	CAP2
ILMN_1677108	-0.0278481	0.807524	0.246276	0.0286789	Fn25	ILMN_25604	CAPN13
ILMN_1716057	0.212585	0.0599797	0.092186	0.419074	Fn25	ILMN_24443	CAPN2
ILMN_1716057	0.219961	0.0514363	0.0370497	0.745812	Fn5	ILMN_24443	CAPN2
ILMN_1782897	-0.185833	0.101066	-0.399318	0.000266829	Fn25	ILMN_9771	CAPRIN1
ILMN_1782897	-0.262463	0.0194511	-0.0702775	0.538261	Fn5	ILMN_9771	CAPRIN1
ILMN_2359306	-0.214557	0.0575902	0.0266066	0.81595	Fn5	ILMN_4791	CAPSL
ILMN_1768870	-0.0888267	0.436295	0.243939	0.0302762	Fn25	ILMN_178270	CAPZA2
ILMN_2069196	0.223953	0.0472456	-0.0424781	0.710114	Fn25	ILMN_17356	CAPZA3
ILMN_2069196	0.234007	0.0379254	-0.261076	0.0201272	Fn5	ILMN_17356	CAPZA3
ILMN_2053921	0.0566699	0.619849	0.25129	0.0254902	Fn25	ILMN_31774	CAPZB
ILMN_1779854	0.131232	0.248986	-0.228773	0.0425654	Fn5	ILMN_137927	CARD6
ILMN_1702296	-0.0303554	0.790574	-0.285808	0.0106699	Fn1	ILMN_13109	CARTPT
ILMN_1702296	0.189825	0.0938208	0.221908	0.0493555	Fn25	ILMN_13109	CARTPT
ILMN_1708983	0.00752191	0.947544	0.235005	0.0370903	Fn1	ILMN_307672	CASC1
ILMN_1808546	0.225122	0.0460738	0.0459834	0.687384	Fn1	ILMN_174558	CASC2
ILMN_1665004	0.35224	0.00145475	0.101728	0.372347	Fn25	ILMN_28416	CASC3
ILMN_1665004	0.337829	0.00232771	-0.0270935	0.812643	Fn5	ILMN_28416	CASC3
ILMN_1739513	0.203603	0.0719052	-0.283471	0.0113561	Fn1	ILMN_10570	CASP14
ILMN_1736568	0.113023	0.321322	-0.228262	0.0430428	Fn5	ILMN_16232	CASP2
ILMN_1731639	-0.0581792	0.610544	0.26205	0.0196507	Fn25	ILMN_163520	CASP3
ILMN_1809313	0.0353944	0.756808	-0.25869	0.0213365	Fn5	ILMN_29639	CASP8
ILMN_1813949	-0.023223	0.83902	0.252264	0.0249072	Fn25	ILMN_38952	CASQ1
ILMN_1789394	-0.226801	0.0444314	0.0722249	0.527032	Fn1	ILMN_5805	CATSPER1
ILMN_1762091	-0.0367089	0.748072	0.23313	0.0386716	Fn1	ILMN_22576	CATSPERB
ILMN_1735220	-0.232205	0.0394724	-0.0736125	0.519103	Fn1	ILMN_177870	CAV2
ILMN_1658835	0.183739	0.105037	-0.229382	0.0420028	Fn5	ILMN_177870	CAV2
ILMN_1752404	-0.0739289	0.517303	0.215774	0.0561542	Fn1	ILMN_42079	CBFA2T2
ILMN_1657627	0.0431597	0.705673	-0.2713	0.0155856	Fn1	ILMN_11754	CBFA2T3
ILMN_1766408	0.233398	0.0384423	-0.0677459	0.553032	Fn1	ILMN_3316	CBFB
ILMN_1716080	0.230672	0.0408304	-0.0687683	0.547043	Fn1	ILMN_15749	CBL
ILMN_2073732	0.116407	0.306954	0.230258	0.0412035	Fn1	ILMN_24021	CBLL1
ILMN_1712461	-0.141894	0.212251	0.233374	0.0384631	Fn1	ILMN_28176	CBLN1
ILMN_1804735	-0.240871	0.0324859	-0.012001	0.916399	Fn25	ILMN_5029	CBS
ILMN_1804735	-0.218306	0.0532611	-0.0649951	0.569299	Fn5	ILMN_5029	CBS
ILMN_1802907	0.0591285	0.604722	0.213072	0.0593823	Fn1	ILMN_18677	CBWD1
ILMN_1770678	0.255891	0.0228343	-0.0409932	0.719821	Fn1	ILMN_28525	CBX2
ILMN_1782173	-0.191553	0.0908134	-0.280258	0.0123621	Fn25	ILMN_5171	CBX3
ILMN_1782173	-0.21704	0.054692	-0.00545278	0.961961	Fn5	ILMN_5171	CBX3
ILMN_1813028	-0.0771178	0.499346	0.229309	0.04207	Fn5	ILMN_25072	CBX5
ILMN_1678484	0.232765	0.038986	-0.185419	0.101842	Fn1	ILMN_25634	CBY1
ILMN_1679127	-0.21446	0.0577063	0.162756	0.151823	Fn1	ILMN_24153	CCAR1
ILMN_1811786	-0.258447	0.0214634	-0.0787488	0.490288	Fn25	ILMN_307189	CCDC102B
ILMN_1811786	-0.27371	0.0146541	0.0745618	0.513713	Fn5	ILMN_307189	CCDC102B
ILMN_1658376	0.0617089	0.589022	-0.242965	0.0309636	Fn5	ILMN_16523	CCDC114
ILMN_1795085	0.015555	0.891773	0.212829	0.0596804	Fn1	ILMN_13822	CCDC116
ILMN_1795085	0.186952	0.0989914	-0.226315	0.0449024	Fn25	ILMN_13822	CCDC116
ILMN_1725071	0.118598	0.297876	-0.232035	0.0396214	Fn25	ILMN_20382	CCDC12
ILMN_1705843	-0.23666	0.0357391	-0.088705	0.436926	Fn25	ILMN_46221	CCDC122
ILMN_2174875	0.0408228	0.720937	0.250755	0.0258157	Fn1	ILMN_162486	CCDC13
ILMN_1790555	-0.240117	0.0330498	-0.237098	0.0353884	Fn25	ILMN_12288	CCDC146
ILMN_1790555	-0.268549	0.0167109	0.135589	0.233479	Fn5	ILMN_12288	CCDC146
ILMN_1727511	0.227726	0.0435477	0.135005	0.235518	Fn25	ILMN_165166	CCDC158
ILMN_1787441	-0.00730282	0.94907	-0.255769	0.0229014	Fn1	ILMN_9579	CCDC17
ILMN_1787441	-0.0710565	0.533755	0.242551	0.0312596	Fn5	ILMN_9579	CCDC17
ILMN_1804953	-0.329041	0.00306757	-0.0449367	0.694143	Fn1	ILMN_21161	CCDC18
ILMN_1811167	0.222785	0.048442	-0.0117819	0.91792	Fn25	ILMN_24823	CCDC27
ILMN_1681136	-0.229528	0.0418687	-0.0753165	0.50945	Fn5	ILMN_179423	CCDC33
ILMN_2288784	-0.204674	0.0703903	-0.225803	0.0454013	Fn25	ILMN_2645	CCDC34
ILMN_2210298	-0.242308	0.0314349	0.0907498	0.426388	Fn1	ILMN_169051	CCDC61
ILMN_1663370	0.308204	0.00572166	0.172736	0.127932	Fn25	ILMN_27533	CCDC62
ILMN_1663370	0.21446	0.0577063	0.0253408	0.824563	Fn5	ILMN_27533	CCDC62
ILMN_2203876	0.0708374	0.53502	-0.285565	0.0107396	Fn1	ILMN_5333	CCDC68
ILMN_1657680	0.0885102	0.437937	-0.229844	0.0415794	Fn1	ILMN_12667	CCDC69
ILMN_1711473	0.0568403	0.618796	0.234007	0.0379254	Fn1	ILMN_3035	CCDC78
ILMN_1794534	-0.0785784	0.49123	0.243817	0.0303614	Fn5	ILMN_7066	CCDC81
ILMN_1657332	-0.221373	0.0499207	-0.187683	0.0976562	Fn1	ILMN_10120	CCDC85B
ILMN_1657332	0.0102483	0.928574	0.284177	0.0111449	Fn5	ILMN_10120	CCDC85B
ILMN_1706691	-0.241261	0.032198	0.12556	0.270208	Fn1	ILMN_16280	CCDC87
ILMN_1695972	0.219085	0.0523959	0.108204	0.342521	Fn5	ILMN_4285	CCDC89
ILMN_2232166	-0.15	0.187016	0.221811	0.0494579	Fn25	ILMN_6208	CCDC90B
ILMN_2232166	-0.224343	0.0468523	-0.0484907	0.671292	Fn5	ILMN_6208	CCDC90B
ILMN_1731107	-0.00275073	0.980805	0.239995	0.0331415	Fn25	ILMN_2877	CCDC92
ILMN_3245310	0.234104	0.0378433	0.0320351	0.779272	Fn25	ILMN_180471	CCDC94
ILMN_1710186	-0.215482	0.0564962	-0.0942064	0.408908	Fn1	ILMN_5700	CCL17
ILMN_1686109	0.265093	0.0182234	0.0877799	0.441741	Fn1	ILMN_12029	CCL23
ILMN_1774087	-0.23167	0.0399423	0.153749	0.176111	Fn25	ILMN_1615	CCL28
ILMN_1774087	-0.218671	0.0528541	-0.186319	0.10016	Fn5	ILMN_1615	CCL28
ILMN_1772964	-0.350487	0.00154215	-0.114021	0.31704	Fn25	ILMN_15634	CCL8
ILMN_1772964	-0.356719	0.00125135	0.00391918	0.972654	Fn5	ILMN_15634	CCL8
ILMN_1784352	-0.0555501	0.626792	-0.305331	0.00621428	Fn1	ILMN_4736	CCM2
ILMN_2347349	0.0583009	0.609796	-0.365336	0.000930798	Fn5	ILMN_173981	CCNB1IP1
ILMN_1705757	-0.131353	0.248544	0.235102	0.0370096	Fn25	ILMN_34938	CCNB3
ILMN_1754746	-0.21631	0.0555318	0.00623174	0.956532	Fn5	ILMN_34938	CCNB3
ILMN_2409395	-0.213632	0.0587013	0.09148	0.42266	Fn1	ILMN_13269	CCNC
ILMN_1747244	0.220448	0.0509095	0.193184	0.0880458	Fn1	ILMN_10201	CCNG2
ILMN_1691942	0.0406767	0.721895	0.215263	0.0567537	Fn25	ILMN_22215	CCNI
ILMN_1691942	0.0222006	0.846018	-0.239873	0.0332335	Fn5	ILMN_22215	CCNI
ILMN_1676631	-0.175438	0.121985	0.24686	0.0282909	Fn1	ILMN_7394	CCNO
ILMN_1787877	-0.214727	0.0573873	-0.0434275	0.703932	Fn5	ILMN_17698	CCNT2
ILMN_1758606	-0.0269231	0.813801	0.249659	0.0264926	Fn25	ILMN_18920	CCNY
ILMN_1777461	0.0800146	0.483319	0.235516	0.0366685	Fn1	ILMN_7093	CCR2
ILMN_2376431	0.272614	0.0150714	0.0302093	0.791559	Fn5	ILMN_179742	CCR2
ILMN_1656684	0.00701071	0.951104	0.269547	0.0162948	Fn25	ILMN_27081	CCR3
ILMN_3190833	-0.247103	0.0281305	-0.213705	0.058613	Fn25	ILMN_364773	CCRL2
ILMN_3190833	-0.223053	0.0481656	0.00472249	0.967052	Fn5	ILMN_364773	CCRL2
ILMN_2290998	-0.223978	0.047221	-0.0216164	0.850022	Fn25	ILMN_23509	CCS
ILMN_2290998	-0.213729	0.0585836	0.00150925	0.989468	Fn5	ILMN_23509	CCS
ILMN_2396444	-0.164533	0.147342	0.264752	0.0183787	Fn1	ILMN_175125	CD14
ILMN_2396444	-0.102434	0.36902	-0.290117	0.00949905	Fn25	ILMN_175125	CD14
ILMN_1661589	0.00847128	0.940934	-0.228311	0.0429972	Fn5	ILMN_44771	CD151
ILMN_1783852	0.226436	0.0447842	-0.0340068	0.766064	Fn5	ILMN_22810	CD164
ILMN_1726230	0.142454	0.210434	0.238583	0.0342212	Fn1	ILMN_170513	CD1B
ILMN_1654210	0.100268	0.379286	0.241431	0.0320727	Fn25	ILMN_173855	CD1C
ILMN_1719433	0.0920399	0.419814	0.355599	0.00129963	Fn1	ILMN_175165	CD1D
ILMN_1784272	0.0686222	0.547897	-0.273174	0.0148569	Fn25	ILMN_166717	CD1E
ILMN_1784272	0.0133155	0.907281	0.2574	0.022016	Fn5	ILMN_166717	CD1E
ILMN_1695025	0.0805745	0.480253	0.219158	0.0523154	Fn5	ILMN_177433	CD2
ILMN_1657358	-0.0040409	0.971805	0.213242	0.0591744	Fn5	ILMN_28054	CD200R1L
ILMN_1718754	-0.272955	0.0149405	-0.0398491	0.72733	Fn25	ILMN_17693	CD207
ILMN_1718754	-0.220156	0.051225	0.0314508	0.783198	Fn5	ILMN_17693	CD207
ILMN_1676372	0.220643	0.0507	-0.236685	0.0357195	Fn1	ILMN_166176	CD209
ILMN_1702534	-0.226485	0.044737	-0.0944012	0.407935	Fn25	ILMN_7885	CD244
ILMN_1701914	-0.0667965	0.558621	-0.23094	0.0405906	Fn1	ILMN_22493	CD274
ILMN_1701914	0.328481	0.00312116	0.315019	0.00468834	Fn25	ILMN_22493	CD274
ILMN_1701914	0.258423	0.0214761	-0.0598832	0.600111	Fn5	ILMN_22493	CD274
ILMN_1683747	0.236587	0.0357978	-0.0649708	0.569444	Fn1	ILMN_766	CD276
ILMN_1782741	0.251095	0.0256081	-0.162999	0.151204	Fn1	ILMN_22665	CD300LB
ILMN_1747622	-0.215019	0.057041	0.0466894	0.682839	Fn5	ILMN_24441	CD33
ILMN_2257587	-0.249513	0.0265839	0.14075	0.215998	Fn1	ILMN_21405	CD34
ILMN_2325837	-0.0916261	0.421916	-0.222055	0.0492023	Fn25	ILMN_179574	CD3D
ILMN_1739794	-0.0628043	0.582414	0.237731	0.0348869	Fn1	ILMN_24240	CD3E
ILMN_1779257	-0.0992454	0.384189	-0.220643	0.0507	Fn25	ILMN_22820	CD40
ILMN_2307744	0.22332	0.0478906	0.0368549	0.747103	Fn5	ILMN_4413	CD46
ILMN_1662843	-0.293768	0.00859635	0.224391	0.0468033	Fn25	ILMN_19519	CD53
ILMN_1724789	-0.140798	0.215837	0.232717	0.0390281	Fn1	ILMN_27805	CD59
ILMN_1746565	0.348004	0.0016741	0.148685	0.190953	Fn25	ILMN_22530	CD6
ILMN_1746565	0.358228	0.00118884	-0.110346	0.332994	Fn5	ILMN_22530	CD6
ILMN_1792538	-0.230112	0.0413358	-0.00155794	0.989128	Fn1	ILMN_25321	CD7
ILMN_1761464	0.236952	0.035505	0.116967	0.304617	Fn1	ILMN_21963	CD74
ILMN_1669005	0.221641	0.0496374	-0.0692551	0.544202	Fn5	ILMN_30881	CD8B
ILMN_1695423	-0.0336173	0.768668	-0.228116	0.04318	Fn1	ILMN_4953	CD9
ILMN_1695423	0.0988072	0.386303	0.228578	0.0427468	Fn5	ILMN_4953	CD9
ILMN_1704730	-0.266723	0.0174957	0.0969815	0.395182	Fn1	ILMN_175925	CD93
ILMN_2415786	0.290166	0.00948649	-0.0912123	0.424024	Fn1	ILMN_3661	CD96
ILMN_2056032	-0.222152	0.0491003	-0.0850779	0.455976	Fn1	ILMN_9657	CD99
ILMN_1805180	0.306962	0.00593017	-0.0229065	0.841184	Fn1	ILMN_168771	CDAN1
ILMN_1774557	-0.131353	0.248544	-0.28408	0.0111738	Fn25	ILMN_2953	CDC14A
ILMN_2379560	0.0684518	0.548893	0.237634	0.0349637	Fn25	ILMN_6941	CDC14B
ILMN_2338323	-0.0364411	0.749849	0.278189	0.0130502	Fn1	ILMN_5916	CDC25B
ILMN_2338323	-0.114046	0.316936	-0.23425	0.0377203	Fn25	ILMN_5916	CDC25B
ILMN_2408139	0.255136	0.023253	-0.0162853	0.886725	Fn1	ILMN_38161	CDC42
ILMN_2401964	-0.0277751	0.808019	-0.230428	0.0410495	Fn1	ILMN_9221	CDC42EP1
ILMN_2313926	0.0151412	0.894636	-0.307254	0.00588051	Fn25	ILMN_28719	CDC42SE2
ILMN_1701614	0.028335	0.804226	-0.243963	0.0302592	Fn5	ILMN_166419	CDC73
ILMN_1737728	-0.0390944	0.732297	-0.212926	0.059561	Fn25	ILMN_18763	CDCA3
ILMN_2230683	-0.260857	0.0202357	0.00367575	0.974352	Fn25	ILMN_14646	CDCA7L
ILMN_1709294	-0.265385	0.0180912	0.161831	0.154196	Fn1	ILMN_13462	CDCA8
ILMN_1708167	-0.287244	0.0102664	-0.0605404	0.596109	Fn25	ILMN_26838	CDCP1
ILMN_1708167	-0.223101	0.0481155	-0.0268014	0.814627	Fn5	ILMN_26838	CDCP1
ILMN_1770940	0.276704	0.0135642	0.105769	0.353553	Fn1	ILMN_29401	CDH1
ILMN_1770940	-0.22276	0.0484671	-0.0865141	0.448379	Fn25	ILMN_29401	CDH1
ILMN_1791270	0.0297468	0.794679	0.318257	0.0042583	Fn25	ILMN_16021	CDH10
ILMN_1784036	-0.125438	0.270677	0.226412	0.0448078	Fn25	ILMN_164645	CDH15
ILMN_1685958	0.108642	0.340559	-0.232863	0.038902	Fn1	ILMN_181939	CDH26
ILMN_1704294	0.223126	0.0480905	-0.205404	0.0693722	Fn1	ILMN_12740	CDH3
ILMN_1704294	0.0217868	0.848854	0.242551	0.0312596	Fn5	ILMN_12740	CDH3
ILMN_1813352	0.0617819	0.588581	0.276412	0.0136673	Fn5	ILMN_7524	CDH7
ILMN_1675454	0.0115385	0.91961	0.437098	5.63338e-05	Fn1	ILMN_138676	CDH9
ILMN_1675454	-0.125463	0.270583	-0.287999	0.0100597	Fn25	ILMN_138676	CDH9
ILMN_1770425	-0.205988	0.0685663	-0.244985	0.0295517	Fn25	ILMN_25773	CDIPT
ILMN_3306950	-0.00839825	0.941443	-0.35056	0.00153842	Fn25	ILMN_308907	CDK10
ILMN_1690653	-0.072444	0.525776	0.305039	0.00626641	Fn1	ILMN_7457	CDK2AP2
ILMN_1690653	-0.0478335	0.675496	-0.256061	0.0227406	Fn25	ILMN_7457	CDK2AP2
ILMN_1781987	0.246884	0.0282748	0.0181597	0.873789	Fn1	ILMN_9211	CDK5
ILMN_1781987	0.257571	0.0219253	0.129601	0.254968	Fn5	ILMN_9211	CDK5
ILMN_1812289	0.282887	0.0115335	0.124489	0.274349	Fn25	ILMN_7499	CDK5RAP1
ILMN_1812289	0.290847	0.00931215	0.0435735	0.702982	Fn5	ILMN_7499	CDK5RAP1
ILMN_1655990	-0.280574	0.0122597	0.0221276	0.846518	Fn25	ILMN_9876	CDK5RAP2
ILMN_1655990	-0.287244	0.0102664	-0.0394596	0.729892	Fn5	ILMN_9876	CDK5RAP2
ILMN_1658579	0.0070594	0.950765	0.215871	0.0560407	Fn5	ILMN_11403	CDK5RAP3
ILMN_1802615	-0.29036	0.00943639	0.021446	0.851191	Fn25	ILMN_178275	CDK6
ILMN_1802615	-0.299343	0.00736312	-0.0831305	0.46639	Fn5	ILMN_178275	CDK6
ILMN_1782441	0.301461	0.00693709	-0.176777	0.119118	Fn1	ILMN_172643	CDKL2
ILMN_1782441	0.146105	0.198855	0.257035	0.0222117	Fn25	ILMN_172643	CDKL2
ILMN_2277725	0.305039	0.00626641	0.097517	0.392565	Fn25	ILMN_10273	CDKL5
ILMN_2277725	0.255453	0.0230766	0.0156037	0.891437	Fn5	ILMN_10273	CDKL5
ILMN_1722811	0.105891	0.352997	0.259153	0.0210973	Fn1	ILMN_175665	CDKN1B
ILMN_1656415	-0.0106621	0.925698	0.231426	0.0401574	Fn1	ILMN_36950	CDKN2C
ILMN_1748883	-0.123832	0.27691	-0.230185	0.0412696	Fn25	ILMN_29667	CDKN2D
ILMN_1666305	0.0944012	0.407935	0.219864	0.0515422	Fn25	ILMN_4098	CDKN3
ILMN_1720270	-0.150268	0.186221	0.217795	0.0538353	Fn1	ILMN_10283	CDR2
ILMN_1720270	-0.0728092	0.523686	-0.333569	0.00266358	Fn25	ILMN_10283	CDR2
ILMN_1651237	0.0204722	0.857875	-0.232571	0.0391546	Fn1	ILMN_18895	CDT1
ILMN_3244898	0.0126339	0.912007	0.2389	0.0339767	Fn5	ILMN_168884	CEACAM18
ILMN_1813957	-0.239387	0.0336034	-0.0895326	0.432643	Fn5	ILMN_14231	CEACAM7
ILMN_1686283	-0.246227	0.0287114	-0.0433788	0.704248	Fn1	ILMN_10713	CECR1
ILMN_1686283	-0.330648	0.00291835	-0.00932327	0.935006	Fn5	ILMN_10713	CECR1
ILMN_1702229	0.286685	0.0104221	0.0515093	0.652115	Fn1	ILMN_12879	CECR6
ILMN_1688458	-0.101217	0.374766	0.221787	0.0494835	Fn25	ILMN_16272	CELA2B
ILMN_1678947	-0.224611	0.0465835	0.205526	0.0692037	Fn5	ILMN_4114	CELP
ILMN_1691290	0.218647	0.0528811	0.00296981	0.979277	Fn1	ILMN_162782	CELSR3
ILMN_2392472	-0.134786	0.236286	0.263169	0.0191147	Fn1	ILMN_180589	CENPA
ILMN_2225718	-0.242746	0.03112	0.0739533	0.517165	Fn1	ILMN_171982	CENPE
ILMN_1664516	-0.250876	0.0257414	0.0820837	0.472041	Fn5	ILMN_176772	CENPF
ILMN_2186715	-0.0848345	0.457271	-0.233666	0.0382141	Fn25	ILMN_163931	CENPH
ILMN_1658010	0.234445	0.0375569	-0.030185	0.791723	Fn1	ILMN_165825	CENPI
ILMN_1661776	0.0185248	0.871273	-0.229844	0.0415794	Fn25	ILMN_11774	CENPJ
ILMN_1737195	0.231621	0.0399852	0.149318	0.18905	Fn5	ILMN_169351	CENPK
ILMN_2368718	-0.134834	0.236115	-0.239094	0.033827	Fn1	ILMN_12351	CENPM
ILMN_1787477	-0.227653	0.043617	0.129722	0.254518	Fn1	ILMN_23918	CENPO
ILMN_1781077	-0.123466	0.27834	-0.223832	0.0473691	Fn5	ILMN_29165	CEP120
ILMN_2199676	-0.0122444	0.91471	-0.214508	0.0576482	Fn25	ILMN_570	CEP152
ILMN_2294684	-0.22814	0.0431571	0.143793	0.206134	Fn1	ILMN_892	CEP170
ILMN_1703754	-0.0139241	0.903063	-0.286855	0.0103744	Fn1	ILMN_7783	CEP192
ILMN_1741350	0.080112	0.482785	0.227118	0.0441274	Fn25	ILMN_17733	CEP70
ILMN_2266309	-0.246762	0.0283552	-0.132449	0.244585	Fn25	ILMN_14637	CEPT1
ILMN_2266309	-0.215287	0.0567251	-0.103797	0.362649	Fn5	ILMN_14637	CEPT1
ILMN_1750563	-0.261587	0.0198758	-0.0929893	0.415014	Fn25	ILMN_11375	CERCAM
ILMN_1750563	-0.333398	0.00267788	-0.00189873	0.98675	Fn5	ILMN_11375	CERCAM
ILMN_1767475	0.214946	0.0571274	-0.153724	0.17618	Fn1	ILMN_24122	CERK
ILMN_1801091	0.250316	0.0260847	0.0214703	0.851024	Fn5	ILMN_11551	CERKL
ILMN_1768624	-0.0280672	0.806039	-0.212902	0.0595909	Fn1	ILMN_23662	CETN1
ILMN_2098013	-0.0649464	0.569589	-0.26648	0.0176027	Fn5	ILMN_162224	CETP
ILMN_1777190	0.0148734	0.896489	0.292502	0.00890039	Fn25	ILMN_29029	CFD
ILMN_1800837	-0.124416	0.274632	-0.260151	0.020589	Fn25	ILMN_23508	CFDP1
ILMN_1698144	-0.222347	0.048897	0.0172347	0.880169	Fn25	ILMN_181086	CFH
ILMN_1810910	0.0575949	0.614139	0.226777	0.0444548	Fn5	ILMN_12111	CFH
ILMN_1789830	-0.21407	0.0581728	-0.0339825	0.766227	Fn1	ILMN_4321	CFLAR
ILMN_1739855	-0.226558	0.0446664	0.173856	0.125441	Fn1	ILMN_4027	CGB7
ILMN_1797806	-0.130672	0.251029	-0.246519	0.0285167	Fn25	ILMN_163683	CGGBP1
ILMN_1752631	-0.0195472	0.864234	-0.268135	0.016886	Fn5	ILMN_163683	CGGBP1
ILMN_1796939	0.0647517	0.57075	-0.27724	0.0133768	Fn25	ILMN_3308	CHAT
ILMN_1744138	-0.282473	0.0116606	0.117186	0.303706	Fn1	ILMN_18489	CHCHD7
ILMN_1658411	0.239216	0.0337336	-0.104284	0.36039	Fn1	ILMN_8213	CHD4
ILMN_1806122	0.0101753	0.929082	-0.295375	0.0082236	Fn1	ILMN_3472	CHD8
ILMN_1762972	-0.134056	0.238858	-0.217405	0.0542761	Fn1	ILMN_15866	CHD9
ILMN_3251423	-0.0642648	0.573655	0.235857	0.0363896	Fn1	ILMN_370835	CHDH
ILMN_2135321	-0.0144109	0.899691	-0.212585	0.0599797	Fn5	ILMN_8526	CHDH
ILMN_1653828	0.086222	0.449918	0.22814	0.0431571	Fn1	ILMN_26892	CHFR
ILMN_1653828	-0.230964	0.0405688	-0.0450584	0.693356	Fn5	ILMN_26892	CHFR
ILMN_3307868	0.0248296	0.828048	-0.221519	0.049766	Fn25	ILMN_23515	CHI3L1
ILMN_1685045	0.093111	0.414401	-0.291285	0.00920157	Fn1	ILMN_178637	CHI3L2
ILMN_1763437	-0.0299416	0.793365	-0.240896	0.0324678	Fn5	ILMN_32626	CHIC1
ILMN_2069615	0.151193	0.183495	0.260175	0.0205767	Fn25	ILMN_19377	CHID1
ILMN_1771238	0.141529	0.213441	0.263194	0.0191032	Fn25	ILMN_15865	CHM
ILMN_1711542	0.0475657	0.677212	-0.275998	0.0138146	Fn25	ILMN_183468	CHMP4C
ILMN_2403237	-0.0309883	0.78631	-0.307376	0.00585993	Fn5	ILMN_16218	CHN2
ILMN_1776337	0.0229065	0.841184	-0.281207	0.0120571	Fn25	ILMN_16859	CHORDC1
ILMN_1682737	-0.0457644	0.688796	-0.253019	0.0244633	Fn25	ILMN_22294	CHRDL2
ILMN_1660882	-0.224245	0.0469504	0.267137	0.0173151	Fn1	ILMN_24223	CHRM4
ILMN_1698849	-0.136855	0.229103	-0.303992	0.00645641	Fn25	ILMN_164549	CHRNA2
ILMN_1794816	-0.116967	0.304617	-0.246276	0.0286789	Fn25	ILMN_23268	CHRNA3
ILMN_1794816	-0.0602726	0.597738	0.224562	0.0466323	Fn5	ILMN_23268	CHRNA3
ILMN_1741131	0.00557449	0.961112	0.225073	0.0461221	Fn5	ILMN_12391	CHRNB1
ILMN_1736218	0.037001	0.746134	0.247663	0.0277646	Fn5	ILMN_180506	CHRNB3
ILMN_1661355	-0.243257	0.030756	-0.255063	0.0232939	Fn1	ILMN_23206	CHRND
ILMN_1735058	0.2926	0.00887667	0.0518744	0.64981	Fn25	ILMN_29862	CHST12
ILMN_1735058	0.334056	0.00262312	0.144158	0.204972	Fn5	ILMN_29862	CHST12
ILMN_1723481	0.0689387	0.546048	0.244596	0.0298196	Fn5	ILMN_7808	CHST3
ILMN_1732831	-0.263242	0.0190802	0.104869	0.357691	Fn1	ILMN_28555	CHST7
ILMN_1684205	0.229747	0.0416682	0.0418939	0.713927	Fn25	ILMN_11794	CIB1
ILMN_1714489	0.0042113	0.970617	0.24591	0.0289237	Fn25	ILMN_177584	CIB2
ILMN_1736013	-0.073369	0.52049	0.221543	0.0497403	Fn5	ILMN_18946	CIB3
ILMN_1784780	0.215531	0.0564391	-0.0522639	0.647355	Fn25	ILMN_179398	CIC
ILMN_1779597	-0.0951558	0.404181	-0.215117	0.056926	Fn25	ILMN_10779	CIDEC
ILMN_1765257	-0.0580331	0.611442	0.246495	0.0285329	Fn25	ILMN_15727	CINP
ILMN_1738207	-0.236514	0.0358566	-0.132157	0.245637	Fn1	ILMN_10462	CISH
ILMN_1738207	-0.164192	0.148194	0.234469	0.0375365	Fn5	ILMN_10462	CISH
ILMN_1695579	-0.0161392	0.887735	0.221349	0.0499465	Fn1	ILMN_2839	CIT
ILMN_1695579	0.0737829	0.518133	-0.227532	0.0437325	Fn5	ILMN_2839	CIT
ILMN_1663092	-0.112001	0.325747	-0.213948	0.0583193	Fn25	ILMN_21636	CITED2
ILMN_1748770	-0.288802	0.00984373	-0.0541626	0.635441	Fn25	ILMN_12487	CKAP5
ILMN_1748770	-0.292332	0.00894203	0.1926	0.0890294	Fn5	ILMN_12487	CKAP5
ILMN_1700507	0.0764849	0.502884	-0.242795	0.0310852	Fn1	ILMN_161887	CLASP1
ILMN_1700507	0.268671	0.0166596	0.171908	0.129797	Fn25	ILMN_161887	CLASP1
ILMN_1654875	0.175049	0.122829	-0.243135	0.0308424	Fn1	ILMN_7433	CLC
ILMN_1654875	0.0639241	0.575694	0.259202	0.0210723	Fn25	ILMN_7433	CLC
ILMN_1686865	-0.128311	0.259769	-0.267356	0.0172201	Fn1	ILMN_173909	CLCN1
ILMN_1707467	0.0157254	0.890595	-0.217697	0.0539452	Fn25	ILMN_12827	CLCN3
ILMN_1690327	-0.052629	0.645057	0.23593	0.03633	Fn1	ILMN_1401	CLCN5
ILMN_1724686	0.0753651	0.509175	-0.240141	0.0330315	Fn25	ILMN_177119	CLDN1
ILMN_1685194	0.0719815	0.528429	-0.231426	0.0401574	Fn25	ILMN_1784	CLDN10
ILMN_1707670	0.232108	0.0395575	0.0719085	0.528848	Fn25	ILMN_166090	CLDN16
ILMN_1707670	0.213973	0.0582899	-0.180063	0.112301	Fn5	ILMN_166090	CLDN16
ILMN_2415303	-0.234834	0.0372318	-0.0532132	0.641387	Fn25	ILMN_11630	CLEC10A
ILMN_1807359	-0.0437196	0.702033	-0.275706	0.0139194	Fn25	ILMN_29894	CLEC11A
ILMN_2292178	0.335175	0.00253212	0.100487	0.37824	Fn25	ILMN_21950	CLEC12A
ILMN_2292178	0.372395	0.000725935	-0.20387	0.071524	Fn5	ILMN_21950	CLEC12A
ILMN_1691339	-0.220862	0.0504651	-0.147347	0.195025	Fn1	ILMN_29762	CLEC1A
ILMN_1791749	0.212926	0.059561	-0.165482	0.144989	Fn5	ILMN_36548	CLEC2L
ILMN_1709204	-0.138705	0.22281	0.233228	0.0385881	Fn5	ILMN_19122	CLEC4A
ILMN_1665457	0.31704	0.00441567	0.25241	0.0248208	Fn25	ILMN_28450	CLEC4C
ILMN_1665457	0.226826	0.0444079	-0.0040409	0.971805	Fn5	ILMN_28450	CLEC4C
ILMN_1771664	-0.0993427	0.383721	-0.239922	0.0331967	Fn25	ILMN_41474	CLEC4E
ILMN_1723115	0.154041	0.175281	-0.238705	0.034127	Fn1	ILMN_28702	CLEC4F
ILMN_1723115	-0.0254138	0.824066	0.245058	0.0295017	Fn25	ILMN_28702	CLEC4F
ILMN_1778964	0.0881694	0.43971	-0.233374	0.0384631	Fn5	ILMN_177762	CLIC5
ILMN_1745076	-0.222322	0.0489223	0.102678	0.367878	Fn1	ILMN_12809	CLINT1
ILMN_1745076	-0.0221519	0.846351	-0.235906	0.0363499	Fn5	ILMN_12809	CLINT1
ILMN_1684038	0.0594206	0.602935	-0.255745	0.0229148	Fn1	ILMN_15054	CLIP1
ILMN_1684038	0.0542843	0.63468	0.251558	0.0253287	Fn25	ILMN_15054	CLIP1
ILMN_2352190	0.106865	0.348562	0.242892	0.0310157	Fn25	ILMN_14847	CLIP2
ILMN_1787109	0.087147	0.445053	-0.220034	0.051357	Fn1	ILMN_138272	CLK2
ILMN_2394027	-0.105599	0.354334	0.228797	0.0425428	Fn5	ILMN_24989	CLK3
ILMN_2124221	0.0325706	0.775679	-0.298004	0.00764417	Fn1	ILMN_29565	CLLU1OS
ILMN_2124221	-0.0962025	0.399007	0.291918	0.00904386	Fn25	ILMN_29565	CLLU1OS
ILMN_3251242	-0.0088851	0.938055	0.214557	0.0575902	Fn1	ILMN_363754	CLMN
ILMN_3251242	0.0345424	0.762488	-0.248442	0.0272622	Fn5	ILMN_363754	CLMN
ILMN_1681235	-0.0725901	0.524939	-0.234883	0.0371913	Fn1	ILMN_2118	CLPB
ILMN_1725705	-0.0347371	0.761188	-0.274026	0.0145355	Fn25	ILMN_16699	CLPP
ILMN_1752802	-0.242916	0.0309983	-0.100268	0.379286	Fn25	ILMN_10916	CLPTM1L
ILMN_1752802	-0.216796	0.0549708	0.16054	0.157551	Fn5	ILMN_10916	CLPTM1L
ILMN_1720181	-0.0451801	0.692569	0.217746	0.0538902	Fn5	ILMN_29098	CLSTN1
ILMN_1798298	-0.265312	0.0181242	-0.0790166	0.488809	Fn1	ILMN_15532	CLU
ILMN_1727800	-0.218354	0.0532067	0.016261	0.886893	Fn1	ILMN_4054	CLUL1
ILMN_1804788	0.19832	0.0797632	0.263729	0.0188514	Fn25	ILMN_3513	CLVS2
ILMN_1709634	0.0168695	0.88269	0.277215	0.0133853	Fn1	ILMN_1485	CMBL
ILMN_1690888	0.219961	0.0514363	0.0427945	0.708051	Fn1	ILMN_13851	CMIP
ILMN_1673030	0.169231	0.135973	-0.233009	0.0387761	Fn5	ILMN_15260	CMKLR1
ILMN_1738642	-0.23425	0.0377203	-0.0617089	0.589022	Fn25	ILMN_12452	CMPK1
ILMN_1738642	-0.291675	0.00910423	0.0985881	0.387362	Fn5	ILMN_12452	CMPK1
ILMN_1781450	0.222128	0.0491258	-0.0686952	0.54747	Fn1	ILMN_138160	CMTM4
ILMN_1698934	-0.344377	0.00188517	-0.262439	0.0194628	Fn25	ILMN_8951	CMTM7
ILMN_1698934	-0.264119	0.0186701	-0.0099075	0.930943	Fn5	ILMN_8951	CMTM7
ILMN_1769319	0.259177	0.0210848	-0.106621	0.349667	Fn1	ILMN_9092	CNBP
ILMN_1803838	-0.243574	0.0305325	-0.219791	0.0516218	Fn1	ILMN_22539	CNFN
ILMN_2087931	0.214606	0.0575322	0.135297	0.234497	Fn1	ILMN_13179	CNGA4
ILMN_1655095	0.240993	0.0323957	0.162269	0.153069	Fn25	ILMN_36645	CNGA4
ILMN_1655095	0.232327	0.0393662	-0.0316699	0.781725	Fn5	ILMN_36645	CNGA4
ILMN_1748844	-0.12573	0.269554	-0.229625	0.0417795	Fn25	ILMN_25628	CNKSR3
ILMN_1708486	-0.254357	0.0236921	0.0261198	0.819261	Fn25	ILMN_26898	CNN2
ILMN_1708486	-0.229503	0.041891	0.0658471	0.564237	Fn5	ILMN_26898	CNN2
ILMN_1655720	0.228627	0.0427014	0.186538	0.0997544	Fn1	ILMN_16517	CNNM4
ILMN_1677840	0.00209348	0.985391	-0.241894	0.0317348	Fn1	ILMN_25765	CNOT1
ILMN_2207393	-0.00747322	0.947883	0.21648	0.0553349	Fn25	ILMN_1667	CNOT3
ILMN_1794324	0.067332	0.555465	-0.224562	0.0466323	Fn5	ILMN_26151	CNOT4
ILMN_2083833	0.0613924	0.590938	0.232181	0.0394936	Fn25	ILMN_18210	CNOT6L
ILMN_1686477	-0.179382	0.113689	-0.277069	0.0134362	Fn25	ILMN_7108	CNOT7
ILMN_1736068	-0.0913583	0.42328	-0.294036	0.00853322	Fn1	ILMN_10063	CNOT8
ILMN_1812967	-0.00640214	0.955344	-0.232692	0.0390492	Fn25	ILMN_25587	CNPY3
ILMN_1813581	-0.125389	0.270864	0.243038	0.0309116	Fn5	ILMN_22819	CNR1
ILMN_3187324	0.100876	0.376385	-0.225755	0.0454491	Fn1	ILMN_344369	CNRIP1
ILMN_3187324	0.30723	0.00588464	0.0870983	0.445308	Fn25	ILMN_344369	CNRIP1
ILMN_3187324	0.271787	0.0153934	-0.0377313	0.741298	Fn5	ILMN_344369	CNRIP1
ILMN_1807525	0.0337877	0.767528	-0.296105	0.0080589	Fn5	ILMN_27722	CNTD2
ILMN_1710289	0.240336	0.0328853	-0.00192308	0.98658	Fn25	ILMN_696	CNTN5
ILMN_1710289	0.252945	0.0245059	0.0909445	0.425392	Fn5	ILMN_696	CNTN5
ILMN_1699317	-0.219109	0.052369	0.00177702	0.987599	Fn25	ILMN_5455	CNTN6
ILMN_1690223	-0.083739	0.463122	0.256426	0.022541	Fn1	ILMN_176606	CNTNAP2
ILMN_1690223	-0.232863	0.038902	-0.26149	0.0199235	Fn25	ILMN_176606	CNTNAP2
ILMN_1753498	-0.0756329	0.507667	0.264265	0.0186025	Fn1	ILMN_171680	COASY
ILMN_1791873	-0.064776	0.570605	0.223369	0.0478407	Fn25	ILMN_19673	COG1
ILMN_2399877	0.355234	0.00131573	0.0931353	0.414279	Fn1	ILMN_170489	COG5
ILMN_1688034	-0.031962	0.779763	-0.220594	0.0507523	Fn5	ILMN_4873	COIL
ILMN_2311052	-0.11149	0.327974	-0.233204	0.0386089	Fn25	ILMN_25843	COL13A1
ILMN_1786598	0.236003	0.0362706	-0.0376339	0.741942	Fn25	ILMN_175659	COL14A1
ILMN_1786598	0.255161	0.0232394	0.0148491	0.896657	Fn5	ILMN_175659	COL14A1
ILMN_1753182	-0.217356	0.0543314	-0.18554	0.101613	Fn1	ILMN_13914	COL20A1
ILMN_1784532	0.0100049	0.930266	-0.32629	0.00333896	Fn1	ILMN_18096	COL22A1
ILMN_1784532	0.0235881	0.836523	0.359372	0.00114336	Fn5	ILMN_18096	COL22A1
ILMN_1788377	-0.266431	0.0176242	-0.215214	0.0568111	Fn1	ILMN_19774	COL27A1
ILMN_3240788	0.252118	0.0249939	0.093111	0.414401	Fn25	ILMN_8263	COL28A1
ILMN_1742534	0.163048	0.15108	0.249537	0.0265687	Fn25	ILMN_27815	COL4A5
ILMN_1742534	0.216407	0.0554192	-0.0810857	0.477463	Fn5	ILMN_27815	COL4A5
ILMN_1675857	0.0898734	0.430886	0.257011	0.0222248	Fn5	ILMN_1137	COL4A6
ILMN_1796288	-0.0522152	0.647661	-0.266237	0.0177103	Fn1	ILMN_16905	COL5A3
ILMN_1783909	-0.0625852	0.583733	-0.234031	0.0379049	Fn1	ILMN_21525	COL6A2
ILMN_1765017	0.0132668	0.907618	-0.215312	0.0566964	Fn5	ILMN_2493	COL6A2
ILMN_1751161	0.0440847	0.699663	-0.236879	0.0355634	Fn1	ILMN_24830	COL7A1
ILMN_1751161	0.23223	0.0394511	0.192648	0.0889471	Fn25	ILMN_24830	COL7A1
ILMN_2102330	0.0907498	0.426388	-0.215969	0.0559272	Fn25	ILMN_169209	COL8A2
ILMN_1735192	-0.284323	0.0111016	-0.128944	0.257406	Fn1	ILMN_6548	COLEC11
ILMN_2096654	-0.248759	0.0270603	-0.181621	0.109176	Fn25	ILMN_33223	COMMD4
ILMN_2096654	-0.251095	0.0256081	-0.0206426	0.856705	Fn5	ILMN_33223	COMMD4
ILMN_2300396	0.307157	0.00589703	-0.0211538	0.853195	Fn1	ILMN_168009	COMMD5
ILMN_1730084	-0.261246	0.0200431	0.111806	0.326595	Fn5	ILMN_26337	COMT
ILMN_1758412	0.104163	0.360954	0.238924	0.033958	Fn25	ILMN_13902	COPS7A
ILMN_2373779	-0.193622	0.0873137	-0.261368	0.0199832	Fn25	ILMN_20467	COPS8
ILMN_1751615	0.0202532	0.85938	0.277775	0.0131917	Fn25	ILMN_29987	COQ10B
ILMN_1770936	0.255964	0.0227941	0.0299903	0.793037	Fn25	ILMN_6126	COQ5
ILMN_1770936	0.274513	0.0143545	-0.129163	0.256592	Fn5	ILMN_6126	COQ5
ILMN_1713749	0.217551	0.0541104	0.204917	0.0700496	Fn5	ILMN_6768	CORO1A
ILMN_1813746	-0.240774	0.0325582	0.169328	0.135744	Fn1	ILMN_26347	CORO2A
ILMN_1813746	-0.23537	0.0367886	-0.157838	0.164753	Fn25	ILMN_26347	CORO2A
ILMN_1752481	0.102848	0.367079	-0.228092	0.0432029	Fn25	ILMN_16477	COX6A2
ILMN_1725547	-0.229674	0.0417349	0.0120253	0.91623	Fn1	ILMN_22223	COX6B2
ILMN_1654151	0.106183	0.351663	-0.27573	0.0139107	Fn1	ILMN_6419	COX6C
ILMN_3237665	0.236465	0.0358959	0.0444012	0.697611	Fn1	ILMN_8404	COX7A2L
ILMN_1784294	-0.218671	0.0528541	0.118184	0.299577	Fn5	ILMN_164642	CPA4
ILMN_1726250	-0.164898	0.146434	-0.234104	0.0378433	Fn25	ILMN_181794	CPAMD8
ILMN_1722025	0.234713	0.0373331	0.171154	0.131515	Fn25	ILMN_5007	CPEB4
ILMN_1806500	-0.18464	0.103314	-0.304333	0.006394	Fn25	ILMN_26147	CPNE5
ILMN_1795454	-0.288242	0.00999383	-0.169839	0.13455	Fn25	ILMN_28274	CPSF6
ILMN_1710052	0.254211	0.0237752	0.0399708	0.72653	Fn1	ILMN_13748	CPT1A
ILMN_1682928	-0.113778	0.318081	-0.275998	0.0138146	Fn25	ILMN_19239	CPVL
ILMN_1749653	-0.0679163	0.552032	0.221519	0.049766	Fn1	ILMN_21577	CPXCR1
ILMN_1731118	-0.260638	0.0203448	0.134275	0.238085	Fn5	ILMN_137312	CR1
ILMN_1684724	0.213705	0.058613	0.0237829	0.835192	Fn25	ILMN_26378	CR2
ILMN_1690282	-0.0191577	0.866915	0.22668	0.0445487	Fn25	ILMN_12877	CRADD
ILMN_1737992	0.035297	0.757457	0.256865	0.0223035	Fn25	ILMN_4109	CRAT
ILMN_1762139	0.246008	0.0288582	0.0663096	0.561498	Fn25	ILMN_2594	CRB1
ILMN_1762139	0.214946	0.0571274	0.00219085	0.984712	Fn5	ILMN_2594	CRB1
ILMN_1723092	0.111806	0.326595	0.24187	0.0317525	Fn25	ILMN_137133	CRB3
ILMN_1803452	-0.0131694	0.908293	-0.230453	0.0410276	Fn5	ILMN_20027	CRCT1
ILMN_1703072	0.000365141	0.997452	0.231426	0.0401574	Fn25	ILMN_181274	CREB3
ILMN_1779524	-0.0315725	0.78238	-0.224099	0.0470978	Fn25	ILMN_7660	CREB3L3
ILMN_1711171	-0.298661	0.00750505	0.180015	0.112399	Fn1	ILMN_10850	CREB3L4
ILMN_1809583	0.106816	0.348783	-0.212683	0.0598599	Fn5	ILMN_162321	CREBBP
ILMN_1683998	0.100268	0.379286	-0.240944	0.0324318	Fn1	ILMN_4426	CREG2
ILMN_1748707	0.0863681	0.449148	-0.333642	0.00265748	Fn25	ILMN_20793	CRELD2
ILMN_1761312	-0.161928	0.153945	0.251193	0.0255491	Fn5	ILMN_182524	CRHBP
ILMN_3307673	0.0761198	0.504931	-0.269791	0.0161946	Fn25	ILMN_29536	CRHR2
ILMN_1732630	-0.21687	0.054887	0.103627	0.363442	Fn1	ILMN_13546	CRISP1
ILMN_1753910	-0.243452	0.0306183	-0.011295	0.921301	Fn25	ILMN_25167	CRISPLD1
ILMN_2151522	-0.0609786	0.593447	-0.353676	0.00138649	Fn5	ILMN_177756	CRISPLD1
ILMN_1790689	-0.125122	0.271897	-0.298126	0.00761824	Fn25	ILMN_7921	CRISPLD2
ILMN_1686805	0.0302824	0.791066	0.24742	0.0279232	Fn25	ILMN_25875	CRK
ILMN_1681515	-0.0993427	0.383721	0.214533	0.0576192	Fn25	ILMN_4898	CRLF1
ILMN_1799672	-0.219961	0.0514363	0.160906	0.156596	Fn1	ILMN_163929	CROCC
ILMN_1780575	-0.343135	0.00196274	-0.0638023	0.576422	Fn25	ILMN_178297	CRP
ILMN_1780575	-0.309323	0.00553919	-0.0213486	0.851859	Fn5	ILMN_178297	CRP
ILMN_1699843	-0.0967137	0.396494	0.250901	0.0257266	Fn1	ILMN_27180	CRTC1
ILMN_1699843	-0.0834956	0.464428	-0.257546	0.0219382	Fn25	ILMN_27180	CRTC1
ILMN_1686362	-0.11149	0.327974	0.221081	0.0502312	Fn1	ILMN_20721	CRYBA4
ILMN_1686362	0.239557	0.0334735	-0.0908715	0.425765	Fn5	ILMN_20721	CRYBA4
ILMN_2190684	0.0602483	0.597886	0.25667	0.0224088	Fn5	ILMN_43895	CRYBG3
ILMN_1776266	-0.125536	0.270302	-0.247566	0.0278279	Fn1	ILMN_14536	CRYGB
ILMN_1792597	-0.0278968	0.807194	-0.239752	0.0333256	Fn25	ILMN_11890	CRYGS
ILMN_1714397	0.317308	0.00438062	0.111392	0.3284	Fn25	ILMN_17181	CRYL1
ILMN_1690179	-0.0902386	0.429009	-0.24165	0.0319123	Fn1	ILMN_9206	CRYM
ILMN_1690179	0.0391188	0.732137	0.347907	0.00167947	Fn25	ILMN_9206	CRYM
ILMN_1672389	-0.0533593	0.64047	-0.227434	0.0438252	Fn1	ILMN_30248	CRYZ
ILMN_2396410	0.0666018	0.559771	0.262926	0.0192301	Fn25	ILMN_17019	CS
ILMN_1762275	-0.0927945	0.415996	-0.27629	0.0137105	Fn25	ILMN_5554	CSE1L
ILMN_1805930	-0.00698637	0.951274	0.238291	0.0344482	Fn1	ILMN_19274	CSF1
ILMN_1686623	-0.285419	0.0107817	-0.19557	0.0841181	Fn1	ILMN_24980	CSF1R
ILMN_1721204	-0.0181353	0.873957	0.271397	0.015547	Fn1	ILMN_137685	CSF2RA
ILMN_2322768	0.0697663	0.541228	-0.315093	0.00467823	Fn1	ILMN_20477	CSF3
ILMN_2322768	0.239167	0.0337709	0.354479	0.00134959	Fn25	ILMN_20477	CSF3
ILMN_1775432	0.0677945	0.552746	0.297931	0.00765977	Fn25	ILMN_4133	CSMD2
ILMN_1775058	0.00511198	0.964337	-0.218427	0.0531252	Fn25	ILMN_25098	CSNK1A1
ILMN_1704713	0.316796	0.00444776	-0.0425755	0.709479	Fn25	ILMN_19512	CSNK1G1
ILMN_1704713	0.234177	0.0377817	-0.100609	0.37766	Fn5	ILMN_19512	CSNK1G1
ILMN_1706521	-0.00778968	0.945679	0.216553	0.0552507	Fn25	ILMN_17274	CSNK1G2
ILMN_2332267	0.220156	0.051225	0.140628	0.216399	Fn1	ILMN_179145	CSNK1G3
ILMN_1652024	-0.0823272	0.470724	0.3074	0.00585583	Fn25	ILMN_17895	CSNK1G3
ILMN_2386354	-0.214241	0.0579684	-0.0513632	0.653038	Fn25	ILMN_422	CSNK2A1
ILMN_1688184	0.226655	0.0445722	0.123466	0.27834	Fn25	ILMN_5478	CSPG5
ILMN_1688184	0.328457	0.00312351	0.0196446	0.863565	Fn5	ILMN_5478	CSPG5
ILMN_1753449	-0.270862	0.0157604	0.0315969	0.782216	Fn1	ILMN_14080	CST1
ILMN_1753449	-0.0197907	0.86256	0.289387	0.00968921	Fn5	ILMN_14080	CST1
ILMN_1800354	-0.00788705	0.945001	0.271957	0.0153267	Fn5	ILMN_15664	CST3
ILMN_1688022	-0.154333	0.174454	-0.246105	0.0287929	Fn25	ILMN_10970	CST5
ILMN_1679826	-0.0633155	0.579341	0.233715	0.0381728	Fn1	ILMN_24458	CST7
ILMN_1679826	-0.0885589	0.437684	-0.251217	0.0255344	Fn25	ILMN_24458	CST7
ILMN_1702372	-0.0239046	0.834361	0.235808	0.0364293	Fn25	ILMN_176844	CST9
ILMN_2236714	-0.252434	0.0248064	0.126193	0.267782	Fn1	ILMN_26845	CSTF1
ILMN_2236714	-0.0774343	0.497581	-0.242454	0.0313297	Fn5	ILMN_26845	CSTF1
ILMN_2397880	-0.228286	0.04302	0.181816	0.10879	Fn1	ILMN_26942	CSTF3
ILMN_2088560	-0.268768	0.0166187	-0.186392	0.100025	Fn25	ILMN_22935	CT45A1
ILMN_1802029	0.0400682	0.72589	-0.371446	0.000750859	Fn1	ILMN_42133	CTAGE1
ILMN_1802029	0.295594	0.00817388	0.220399	0.050962	Fn25	ILMN_42133	CTAGE1
ILMN_1802029	0.263802	0.0188173	0.0991723	0.384541	Fn5	ILMN_42133	CTAGE1
ILMN_1690880	0.0339094	0.766715	0.279503	0.0126093	Fn25	ILMN_162322	CTAGE5
ILMN_2294411	0.0559883	0.624072	-0.288194	0.010007	Fn5	ILMN_176182	CTDP1
ILMN_1681678	0.105623	0.354222	0.275024	0.0141666	Fn25	ILMN_12001	CTDSP1
ILMN_1681678	0.0997809	0.381616	-0.315287	0.00465136	Fn5	ILMN_12001	CTDSP1
ILMN_2305112	-0.222274	0.0489731	-0.277532	0.0132756	Fn25	ILMN_4045	CTH
ILMN_2348905	-0.179479	0.11349	0.278311	0.0130088	Fn1	ILMN_167471	CTLA4
ILMN_2348905	-0.283861	0.0112391	-0.235419	0.0367486	Fn25	ILMN_167471	CTLA4
ILMN_2348905	-0.289776	0.00958738	-0.156475	0.168477	Fn5	ILMN_167471	CTLA4
ILMN_1808436	0.0488315	0.669116	-0.217722	0.0539177	Fn5	ILMN_165850	CTNNB1
ILMN_1716875	0.0285054	0.803072	0.221203	0.0501016	Fn1	ILMN_26353	CTNND2
ILMN_2392352	0.180623	0.11117	-0.236003	0.0362706	Fn1	ILMN_8874	CTPS2
ILMN_2392352	0.0459834	0.687384	0.318354	0.00424593	Fn25	ILMN_8874	CTPS2
ILMN_1665164	0.302118	0.00680936	0.142016	0.211855	Fn5	ILMN_27590	CTR9
ILMN_1767643	0.121714	0.285272	-0.250755	0.0258157	Fn5	ILMN_28235	CTRB2
ILMN_1792885	-0.0477605	0.675964	0.261465	0.0199354	Fn1	ILMN_14007	CTSC
ILMN_1689086	-0.12427	0.275201	0.353554	0.00139216	Fn5	ILMN_24962	CTSC
ILMN_2387224	0.259323	0.0210098	0.0446933	0.695719	Fn25	ILMN_28743	CTSE
ILMN_1798838	0.137926	0.225445	0.240944	0.0324318	Fn25	ILMN_13251	CTTN
ILMN_1759920	0.242454	0.0313297	-0.0827897	0.468226	Fn5	ILMN_178734	CTTNBP2
ILMN_1765044	0.0146787	0.897837	-0.261319	0.0200071	Fn5	ILMN_27042	CUTC
ILMN_3245616	-0.315725	0.00459142	0.034372	0.763625	Fn1	ILMN_26371	CWC22
ILMN_1796925	0.0960321	0.399846	-0.224781	0.0464131	Fn25	ILMN_23984	CXADR
ILMN_1718552	-0.0808666	0.478658	0.219474	0.0519676	Fn1	ILMN_179047	CXCL13
ILMN_1709350	-0.30667	0.0059802	-0.102605	0.36822	Fn25	ILMN_26666	CXCL3
ILMN_1709350	-0.266796	0.0174637	0.195156	0.0847893	Fn5	ILMN_26666	CXCL3
ILMN_1752562	-0.290774	0.0093307	0.0285054	0.803072	Fn5	ILMN_165900	CXCL5
ILMN_2246410	0.176095	0.120571	-0.313827	0.00485623	Fn25	ILMN_26451	CXCR4
ILMN_2246410	0.225609	0.0455926	0.146884	0.196446	Fn5	ILMN_26451	CXCR4
ILMN_1703279	0.00406524	0.971636	0.252556	0.0247346	Fn25	ILMN_27534	CXORF57
ILMN_1815115	-0.0431597	0.705673	0.240287	0.0329218	Fn1	ILMN_13263	CYC1
ILMN_1725234	-0.240068	0.0330865	0.0381938	0.73824	Fn1	ILMN_23383	CYP19A1
ILMN_1713321	0.268476	0.0167417	-0.0270691	0.812809	Fn25	ILMN_2400	CYP20A1
ILMN_1713321	0.249878	0.026356	-0.059372	0.603233	Fn5	ILMN_2400	CYP20A1
ILMN_1685663	0.0930623	0.414646	-0.333301	0.00268608	Fn5	ILMN_163752	CYP24A1
ILMN_1704985	-0.255648	0.0229687	0.13554	0.233649	Fn5	ILMN_2033	CYP27A1
ILMN_1740418	0.217819	0.0538078	-0.130648	0.251118	Fn25	ILMN_15226	CYP27B1
ILMN_1729191	-0.0745862	0.513575	0.238608	0.0342024	Fn1	ILMN_21019	CYP2C19
ILMN_1758731	-0.115628	0.310224	-0.310881	0.00529387	Fn25	ILMN_26094	CYP2J2
ILMN_1787193	0.257863	0.0217704	0.0916504	0.421792	Fn1	ILMN_1069	CYP2S1
ILMN_1787193	-0.221324	0.0499723	-0.244985	0.0295517	Fn25	ILMN_1069	CYP2S1
ILMN_1659215	0.229674	0.0417349	-0.011149	0.922315	Fn25	ILMN_163599	CYP4B1
ILMN_1718603	-0.0967381	0.396375	0.240506	0.0327577	Fn1	ILMN_11448	CYP4F8
ILMN_2175317	0.24742	0.0279232	0.101655	0.372692	Fn25	ILMN_163808	CYP4X1
ILMN_2175317	0.250049	0.0262502	-0.0707157	0.535724	Fn5	ILMN_163808	CYP4X1
ILMN_2223313	-0.410638	0.000170677	0.112074	0.32543	Fn1	ILMN_19024	CYS1
ILMN_2403852	0.0740019	0.516888	-0.277045	0.0134447	Fn1	ILMN_16992	CYTH1
ILMN_2403852	0.230867	0.0406559	0.336344	0.0024402	Fn25	ILMN_16992	CYTH1
ILMN_2403852	0.233033	0.0387552	0.0935979	0.411954	Fn5	ILMN_16992	CYTH1
ILMN_1787251	0.0618793	0.587992	0.21463	0.0575032	Fn25	ILMN_183695	DAAM1
ILMN_1783161	-0.147614	0.194206	0.255526	0.0230361	Fn1	ILMN_20803	DAB2IP
ILMN_1761388	-0.129722	0.254518	-0.270497	0.0159073	Fn5	ILMN_20457	DAB2IP
ILMN_1658425	-0.226558	0.0446664	0.101655	0.372692	Fn5	ILMN_16432	DAG1
ILMN_1658885	0.0261685	0.818929	0.224878	0.0463159	Fn25	ILMN_1764	DAGLB
ILMN_1708340	-0.0737342	0.51841	-0.234981	0.0371105	Fn5	ILMN_33886	DAPK1
ILMN_2097410	0.070594	0.536428	0.213121	0.0593229	Fn1	ILMN_24094	DAPP1
ILMN_1813836	-0.238778	0.0340706	0.0293087	0.797639	Fn1	ILMN_24022	DARS
ILMN_1679941	-0.267697	0.0170733	0.0728578	0.523407	Fn1	ILMN_170948	DBF4B
ILMN_1757631	-0.0768744	0.500705	0.230355	0.0411155	Fn25	ILMN_176098	DBNDD1
ILMN_2226314	-0.346641	0.00175079	-0.119645	0.293602	Fn1	ILMN_179731	DBR1
ILMN_1838254	-0.273564	0.0147092	-0.185638	0.101431	Fn25	ILMN_169961	DBT
ILMN_1737961	0.0661879	0.562218	-0.327459	0.00322117	Fn1	ILMN_20990	DCAF12L2
ILMN_1682264	-0.00581792	0.959416	0.268598	0.0166904	Fn25	ILMN_171190	DCAF7
ILMN_1796887	0.0287731	0.80126	0.262439	0.0194628	Fn1	ILMN_29378	DCAF8L1
ILMN_1796887	0.214581	0.0575611	-0.0459104	0.687854	Fn25	ILMN_29378	DCAF8L1
ILMN_1796887	0.247079	0.0281465	-0.171105	0.131627	Fn5	ILMN_29378	DCAF8L1
ILMN_1783383	0.228627	0.0427014	-0.160321	0.158126	Fn5	ILMN_25517	DCDC1
ILMN_1719449	0.0291626	0.798626	-0.214314	0.0578809	Fn5	ILMN_172909	DCLK2
ILMN_3246264	0.222566	0.048669	-0.166237	0.143139	Fn5	ILMN_307029	DCLK3
ILMN_1740737	0.0627556	0.582707	-0.30499	0.00627514	Fn25	ILMN_24626	DCPS
ILMN_1793123	0.216407	0.0554192	-0.0462269	0.685815	Fn1	ILMN_19963	DCST2
ILMN_1786984	0.230623	0.0408742	-0.1852	0.102254	Fn5	ILMN_2126	DCTN3
ILMN_2204983	-0.365531	0.000924506	0.0101509	0.929251	Fn1	ILMN_168612	DCTN6
ILMN_1697031	-0.0185005	0.871441	0.25981	0.0207614	Fn1	ILMN_10591	DCUN1D2
ILMN_1697031	-0.0902629	0.428884	-0.262707	0.0193346	Fn5	ILMN_10591	DCUN1D2
ILMN_2389429	0.0819864	0.472568	0.216772	0.0549987	Fn5	ILMN_9395	DCUN1D4
ILMN_2361096	0.0932327	0.413789	0.23111	0.0404385	Fn25	ILMN_541	DCX
ILMN_1654855	0.197639	0.0808252	0.425949	9.08811e-05	Fn5	ILMN_1140	DCX
ILMN_1775937	-0.0772639	0.498531	0.256207	0.0226606	Fn5	ILMN_27784	DDB1
ILMN_1780306	-0.243647	0.0304811	-0.158009	0.164292	Fn25	ILMN_25173	DDHD1
ILMN_1790329	0.100146	0.379868	0.2176	0.0540553	Fn1	ILMN_28549	DDO
ILMN_2393456	-0.244742	0.0297189	-0.169864	0.134493	Fn25	ILMN_18804	DDO
ILMN_2393456	-0.248832	0.0270139	0.133155	0.242057	Fn5	ILMN_18804	DDO
ILMN_2197101	0.0512658	0.653653	0.213072	0.0593823	Fn1	ILMN_10415	DDX19A
ILMN_1781721	-0.0436222	0.702666	0.303165	0.00661022	Fn5	ILMN_3403	DDX31
ILMN_1794392	-0.0119036	0.917075	-0.234056	0.0378843	Fn1	ILMN_183040	DDX3X
ILMN_1794392	0.237098	0.0353884	0.201899	0.074369	Fn25	ILMN_183040	DDX3X
ILMN_1695983	0.26945	0.016335	0.207668	0.0662913	Fn25	ILMN_1880	DDX42
ILMN_1748077	-0.26166	0.0198401	0.0975901	0.392209	Fn5	ILMN_10085	DDX59
ILMN_3243928	0.229869	0.0415572	-0.172371	0.128752	Fn5	ILMN_308046	DDX60L
ILMN_1768031	0.249099	0.0268443	0.0195229	0.864402	Fn25	ILMN_12562	DEDD2
ILMN_1770424	-0.216115	0.0557575	-0.0569133	0.618344	Fn1	ILMN_2556	DEFA5
ILMN_3248356	0.273369	0.0147829	0.0270204	0.813139	Fn1	ILMN_21922	DEFB113
ILMN_1706838	-0.165774	0.144271	-0.230209	0.0412476	Fn5	ILMN_1862	DEFB119
ILMN_1722538	0.215336	0.0566678	-0.00834956	0.941782	Fn1	ILMN_12159	DEFB123
ILMN_1694973	0.0781889	0.493388	0.253067	0.0244348	Fn25	ILMN_12207	DEFB127
ILMN_3249588	-0.00138754	0.990317	-0.251704	0.025241	Fn5	ILMN_364347	DEFB132
ILMN_1780058	0.0304041	0.790246	0.212756	0.0597701	Fn1	ILMN_164203	DEGS1
ILMN_1767020	0.31166	0.00517486	-0.0995131	0.382901	Fn1	ILMN_16949	DENND1C
ILMN_1666503	0.297274	0.00780141	0.0574245	0.615189	Fn25	ILMN_7666	DENND2A
ILMN_1666503	0.303895	0.00647434	0.0907498	0.426388	Fn5	ILMN_7666	DENND2A
ILMN_2041161	-0.217283	0.0544144	-0.146495	0.197648	Fn25	ILMN_17790	DENND4A
ILMN_3245066	-0.0369523	0.746457	-0.25813	0.0216292	Fn5	ILMN_308885	DENND4B
ILMN_3251436	-0.0782376	0.493118	-0.259348	0.0209973	Fn1	ILMN_2455	DENND4C
ILMN_2222567	0.100998	0.375806	-0.25017	0.0261748	Fn1	ILMN_25582	DEPDC1
ILMN_2222567	-0.134956	0.235689	0.28369	0.0112902	Fn25	ILMN_25582	DEPDC1
ILMN_2103685	-0.0734177	0.520212	0.286733	0.0104084	Fn1	ILMN_16725	DEPDC1B
ILMN_2135527	0.271227	0.0156146	-0.176631	0.119428	Fn1	ILMN_42211	DEPDC4
ILMN_2135527	-0.0459834	0.687384	0.28963	0.00962546	Fn25	ILMN_42211	DEPDC4
ILMN_1658717	0.187512	0.0979665	0.214314	0.0578809	Fn25	ILMN_163017	DEPDC5
ILMN_1658717	0.139508	0.220116	-0.349684	0.00158378	Fn5	ILMN_163017	DEPDC5
ILMN_1811551	0.320789	0.00394685	0.169085	0.136316	Fn1	ILMN_16833	DERA
ILMN_1761969	-0.0315725	0.78238	0.296762	0.00791316	Fn1	ILMN_18962	DERL2
ILMN_1651415	-0.1685	0.137695	0.21872	0.0528	Fn5	ILMN_26441	DERL3
ILMN_1805696	-0.226509	0.0447135	0.0449611	0.693986	Fn1	ILMN_164206	DFFA
ILMN_1754643	0.239314	0.0336591	0.129503	0.255328	Fn25	ILMN_694	DGCR14
ILMN_1754643	0.225901	0.045306	0.139435	0.22036	Fn5	ILMN_694	DGCR14
ILMN_2221808	0.106037	0.352329	0.246056	0.0288256	Fn25	ILMN_6458	DGCR5
ILMN_2186108	0.268987	0.0165271	-0.173637	0.125925	Fn1	ILMN_32684	DGCR6
ILMN_3245688	0.168306	0.138157	-0.219499	0.0519409	Fn1	ILMN_24877	DGCR6L
ILMN_1747132	-0.154479	0.174042	0.216115	0.0557575	Fn1	ILMN_25547	DGKA
ILMN_1697914	0.223564	0.0476417	-0.058739	0.607107	Fn1	ILMN_7747	DGKB
ILMN_1741960	0.159007	0.161609	0.239192	0.0337523	Fn25	ILMN_165571	DGKG
ILMN_1756650	0.0140458	0.90222	0.246008	0.0288582	Fn25	ILMN_16767	DGKH
ILMN_1793017	-0.0296008	0.795666	-0.243087	0.0308769	Fn25	ILMN_27065	DGKQ
ILMN_2165867	-0.115944	0.308893	0.272225	0.0152222	Fn5	ILMN_2138	DHCR7
ILMN_2405642	-0.249635	0.0265078	-0.0315725	0.78238	Fn5	ILMN_11082	DHDDS
ILMN_1689200	0.0547955	0.63149	-0.24759	0.0278121	Fn25	ILMN_7952	DHDH
ILMN_1782813	-0.18223	0.107974	0.232936	0.038839	Fn1	ILMN_182154	DHFR
ILMN_1799996	0.0437439	0.701875	0.251558	0.0253287	Fn1	ILMN_26333	DHH
ILMN_1799996	0.0904333	0.428009	-0.272395	0.0151561	Fn5	ILMN_26333	DHH
ILMN_1756701	0.222201	0.0490494	0.146738	0.196896	Fn25	ILMN_12069	DHRS11
ILMN_1756701	0.205891	0.0687001	-0.228919	0.0424298	Fn5	ILMN_12069	DHRS11
ILMN_1669177	0.250268	0.0261147	0.263827	0.018806	Fn25	ILMN_22605	DHRS12
[truncated: 4,503 more rows]

## Sheet: 3879genes
This is the list of 3879 genes obtained after probe and gene id filters.
probe_id	Extrinsic_factor_corr_value	Intrinsic_factor_corr_value	condition	ILMN_Gene	Ensemble_geneID	Factor	Highly correlated genes (47 genes)
ILMN_1688373	0.285849	-0.0413015	Fn1	LST1	ENSG00000206433	1_9
ILMN_1728011	0.10809	0.335524	Fn25	NLGN4X	ENSG00000146938	9		2
ILMN_2285951	0.0161717	0.24944	Fn25	PCDH11X	ENSG00000102290	9
ILMN_1653861	-0.31803	0.012001	Fn1	SCMH1	ENSG00000010803	1	1
ILMN_1699334	0.246336	-0.0793452	Fn5	AATK	ENSG00000181409	1
ILMN_1684836	-0.272627	-0.0567308	Fn25	AKAP12	ENSG00000131016	1
ILMN_1684836	-0.289447	0.110528	Fn5	AKAP12	ENSG00000131016	1
ILMN_1667994	-0.0238194	0.0756451	Fn25	AMD1	ENSG00000123505	1_9
ILMN_1661860	-0.267003	0.11474	Fn5	ASPSCR1	ENSG00000169696	1_9
ILMN_1672128	-0.158021	-0.315312	Fn25	ATF4	ENSG00000128272	1_9		2
ILMN_1696132	0.202361	-0.164423	Fn1	ATP1A4	ENSG00000132681	1_9
ILMN_1687375	-0.246324	0.170375	Fn5	ATP2A2	ENSG00000174437	1_9
ILMN_1705900	0.148905	0.276217	Fn25	ATXN10	ENSG00000130638	9
ILMN_1705900	0.165178	-0.260881	Fn5	ATXN10	ENSG00000130638	9
ILMN_1659800	-0.117247	0.310954	Fn1	BCL11A	ENSG00000119866	9		2
ILMN_1659800	-0.000462512	-0.290324	Fn25	BCL11A	ENSG00000119866	9
ILMN_1676241	0.259761	0.195131	Fn25	BCOR	ENSG00000183337	1_9
ILMN_1668907	0.173503	0.0973832	Fn25	BCR	ENSG00000186716	1_9
ILMN_1743021	0.0182814	-0.268561	Fn5	CAMKK2	ENSG00000110931	9
ILMN_1681118	0.278651	0.123101	Fn25	CAPRIN2	ENSG00000110888	1
ILMN_1681118	0.266164	-0.187098	Fn5	CAPRIN2	ENSG00000110888	1
ILMN_1658835	0.195095	0.191845	Fn25	CAV2	ENSG00000105971	1_9
ILMN_1676423	0.266638	0.0721641	Fn25	CCNC	ENSG00000112237	1
ILMN_1671893	-0.0648491	-0.164387	Fn1	CHMP2A	ENSG00000130724	1_9
ILMN_1738642	-0.327215	-0.184104	Fn1	CMPK1	ENSG00000162368	1	1
ILMN_1802450	0.0107108	-0.0310613	Fn1	CNOT6L	ENSG00000138767	9
ILMN_1731118	-0.244012	-0.131475	Fn25	CR1	ENSG00000203710	1_9
ILMN_1752432	0.209895	-0.187378	Fn1	CYFIP1	ENSG00000273749	1_9
ILMN_2248589	0.00278724	0.232254	Fn25	DHX40	ENSG00000108406	1_9
ILMN_1663722	-0.00305501	0.0192795	Fn5	DNAJB5	ENSG00000137094	9
ILMN_1710150	0.2477	0.00238559	Fn25	EED	ENSG00000074266	1
ILMN_1710150	0.269389	-0.00422347	Fn5	EED	ENSG00000074266	1
ILMN_1786734	0.000158228	0.0302093	Fn25	EIF5	ENSG00000100664	1_9
ILMN_1740231	0.23918	-0.175219	Fn1	ELMO1	ENSG00000155849	1_9
ILMN_1679770	-0.00536758	0.0832644	Fn25	ENOX2	ENSG00000165675	1_9
ILMN_1763603	0.0103092	0.0151777	Fn1	FAM177A1	ENSG00000151327	1_9
ILMN_1698252	0.133812	0.271519	Fn25	FANCB	ENSG00000181544	1_9
ILMN_1720162	-0.251144	-0.0485273	Fn25	FAT4	ENSG00000196159	1
ILMN_1749641	0.216784	0.160808	Fn25	FBXO3	ENSG00000110429	1_9
ILMN_1651437	-0.210991	-0.184737	Fn25	FOXI1	ENSG00000168269	1_9
ILMN_1772957	-0.00109542	-0.276132	Fn5	FOXRED2	ENSG00000100350	9
ILMN_1720422	0.195789	0.290908	Fn25	G3BP2	ENSG00000138757	1_9
ILMN_1687090	0.132583	0.261149	Fn5	GABRB3	ENSG00000166206	9
ILMN_1745994	0.0563535	-0.247067	Fn5	GAS7	ENSG00000007237	1_9
ILMN_1748116	0.225195	0.21564	Fn25	GEMIN8	ENSG00000046647	1_9
ILMN_1725678	-0.0638875	0.123077	Fn5	GFRA1	ENSG00000151892	1_9
ILMN_1758906	0.263936	0.18492	Fn25	GNA13	ENSG00000120063	1_9
ILMN_1694476	-0.288827	0.0925633	Fn1	HMBS	ENSG00000281702	1
ILMN_1793990	-0.0344328	0.334202	Fn1	ID2	ENSG00000115738	9		2
ILMN_1694547	0.00070594	0.128956	Fn25	IFFO1	ENSG00000010295	1_9
ILMN_1657316	0.03352	0.23907	Fn25	IGSF1	ENSG00000147255	9
ILMN_1683328	-0.276509	0.127203	Fn1	IP6K2	ENSG00000068745	1
ILMN_1654598	-0.290409	0.120326	Fn1	IQCA1	ENSG00000132321	1
ILMN_1662852	-0.0433544	0.228761	Fn1	IQCK	ENSG00000174628	9
ILMN_1812233	-0.0257546	-0.106439	Fn1	KALRN	ENSG00000160145	1_9
ILMN_1730303	0.266967	0.241602	Fn25	KBTBD7	ENSG00000120696	1_9
ILMN_1857069	0.0362342	-0.0626461	Fn5	KIAA1147	ENSG00000257093	1_9
ILMN_1745620	0.244219	-0.172152	Fn1	KRCC1	ENSG00000172086	1
ILMN_1665011	0.247736	0.0348466	Fn1	LHX3	ENSG00000107187	1_9
ILMN_1798433	0.157072	0.200134	Fn1	LNPEP	ENSG00000113441	1_9
ILMN_1683355	-0.075426	-0.118208	Fn5	LRSAM1	ENSG00000148356	1_9
ILMN_1749396	-0.252824	-0.0881938	Fn25	LSR	ENSG00000105699	1
ILMN_1665219	0.271263	0.0259494	Fn1	LTBP4	ENSG00000090006	1
ILMN_1666378	0.258057	-0.0189508	Fn1	MAGEC1	ENSG00000155495	1
ILMN_1667260	0.22814	0.291711	Fn25	MAPK3	ENSG00000102882	1_9
ILMN_1673960	0.220655	0.151801	Fn25	MAT2B	ENSG00000038274	1_9
ILMN_1658920	0.0164314	0.0356743	Fn1	MCTP1	ENSG00000175471	1
ILMN_1743538	-0.174939	-0.312829	Fn25	MLLT10	ENSG00000078403	1_9		2
ILMN_1722073	0.00287244	0.278542	Fn25	MLXIPL	ENSG00000009950	9
ILMN_1702361	-0.00635346	-0.113766	Fn25	MMP16	ENSG00000156103	1
ILMN_1764596	-0.280794	-0.0314021	Fn25	MPST	ENSG00000128309	1
ILMN_1764596	-0.327227	0.048649	Fn5	MPST	ENSG00000128309	1	1
ILMN_1794046	-0.269827	-0.192028	Fn25	MTX2	ENSG00000128654	1_9
ILMN_1680618	-0.00900682	0.276424	Fn1	MYC	ENSG00000136997	9
ILMN_1758272	0.0771056	0.193987	Fn5	MYPN	ENSG00000138347	1_9
ILMN_2253822	0.18582	0.0867941	Fn25	NCKAP5	ENSG00000176771	1_9
ILMN_1780291	-0.192746	0.183362	Fn5	NFAT5	ENSG00000102908	1_9
ILMN_1690136	-0.0249513	-0.23778	Fn1	NIPBL	ENSG00000164190	9
ILMN_1666960	-0.051351	0.01889	Fn25	NOP2	ENSG00000111641	1_9
ILMN_1718198	0.0506207	0.214411	Fn1	NPY5R	ENSG00000164129	1_9
ILMN_1718198	0.0256694	-0.0355404	Fn25	NPY5R	ENSG00000164129	1_9
ILMN_1767960	-0.257899	0.101448	Fn1	NSUN7	ENSG00000179299	1
ILMN_1680673	-0.27825	0.0280307	Fn1	NT5DC1	ENSG00000178425	1
ILMN_1653274	-0.253858	0.0647639	Fn1	NUDT10	ENSG00000122824	1
ILMN_1765829	-0.00875122	-0.0392405	Fn25	NUFIP2	ENSG00000108256	9
ILMN_1663913	0.279187	0.174586	Fn25	OR1S2	ENSG00000197887	1_9
ILMN_1663913	0.2352	-0.00512415	Fn5	OR1S2	ENSG00000197887	1_9
ILMN_1690004	0.0582765	-0.0441334	Fn5	OR4K2	ENSG00000165762	1
ILMN_1741917	-0.242466	0.00938413	Fn1	OSCAR	ENSG00000274703	1
ILMN_2372136	-0.281913	0.115859	Fn25	P4HTM	ENSG00000178467	1
ILMN_2372136	-0.284749	0.02926	Fn5	P4HTM	ENSG00000178467	1
ILMN_1701466	0.112488	0.268196	Fn25	PEX16	ENSG00000121680	9
ILMN_1728074	-0.245253	-0.354126	Fn25	PHAX	ENSG00000164902	1_9		2
ILMN_2190779	-0.156244	0.151485	Fn5	PHAX	ENSG00000164902	1_9
ILMN_1776723	0.263912	0.160017	Fn25	PHF11	ENSG00000136147	1_9
ILMN_1727287	-0.0590068	0.064703	Fn25	PHF20L1	ENSG00000129292	1_9
ILMN_1705985	0.151436	0.301935	Fn25	PIGA	ENSG00000165195	9		2
ILMN_2248192	0.301412	-0.0360638	Fn1	PML	ENSG00000140464	1	1
ILMN_1685845	0.0986611	0.268683	Fn1	POLDIP3	ENSG00000100227	9
ILMN_1692041	0.243245	-0.141821	Fn1	POT1	ENSG00000128513	1_9
ILMN_1769091	-0.126047	-0.294608	Fn25	PRCP	ENSG00000137509	9
ILMN_1669781	-0.255295	-0.0106865	Fn5	PRLR	ENSG00000113494	1
ILMN_1655155	-0.00617089	-0.105319	Fn1	PRPS1L1	ENSG00000229937	1
ILMN_2281128	0.177593	0.283666	Fn25	PSMD10	ENSG00000101843	1_9
ILMN_1795609	-0.234494	-0.0535175	Fn5	RAD51	ENSG00000051180	1_9
ILMN_1673455	0.153493	0.27231	Fn25	RASAL2	ENSG00000075391	1_9
ILMN_1712112	0.200706	0.209871	Fn25	RCAN1	ENSG00000159200	1_9
ILMN_1751886	0.103773	0.228335	Fn1	REC8	ENSG00000100918	9
ILMN_1688630	0.021166	-0.240786	Fn25	RECK	ENSG00000122707	9
ILMN_1653340	0.152799	0.238936	Fn25	RECQL5	ENSG00000108469	1_9
ILMN_1710479	-0.110455	-0.259993	Fn25	RGMB	ENSG00000174136	9
ILMN_1673729	0.00191091	-0.0113681	Fn25	RHOBTB1	ENSG00000072422	1_9
ILMN_1689621	0.0523126	-0.0243671	Fn25	RNF17	ENSG00000132972	1_9
ILMN_2268381	0.220302	0.17601	Fn25	RRBP1	ENSG00000125844	1_9
ILMN_1803810	0.252179	0.0593354	Fn5	RRBP1	ENSG00000125844	1_9
ILMN_1658626	-0.0284688	-0.0661027	Fn25	RREB1	ENSG00000124782	1_9
ILMN_1712673	-0.253505	0.0203749	Fn5	SASH1	ENSG00000111961	1
ILMN_1753251	0.0929893	0.146981	Fn1	SEMA6D	ENSG00000137872	1_9
ILMN_1806407	0.230392	-0.099221	Fn5	SEMA6D	ENSG00000137872	1_9
ILMN_2312498	-0.401582	-0.0143135	Fn1	SEMG1	ENSG00000124233	1	1
ILMN_1660413	0.0554893	-0.0137902	Fn5	SGK2	ENSG00000101049	9
ILMN_1662154	0.25426	-0.0485881	Fn1	SLC22A12	ENSG00000197891	1_9
ILMN_1675391	0.00289679	-0.00129017	Fn1	SLC24A4	ENSG00000140090	1
ILMN_1653876	-0.0211782	-0.103627	Fn25	SPG21	ENSG00000090487	1_9
ILMN_1653876	-0.0263023	0.205526	Fn5	SPG21	ENSG00000090487	1_9
ILMN_1685898	-0.0105648	-0.0264119	Fn1	SRC	ENSG00000197122	1
ILMN_1663618	0.180648	0.275024	Fn25	STAT3	ENSG00000168610	9
ILMN_1795679	0.272833	0.185759	Fn25	STMN2	ENSG00000104435	1
ILMN_1795679	0.232534	-0.0914435	Fn5	STMN2	ENSG00000104435	1
ILMN_1747775	-0.107461	-0.390944	Fn25	STX2	ENSG00000111450	9		2
ILMN_1660693	0.00406524	0.133459	Fn25	SYN1	ENSG00000008056	1
ILMN_1660693	-0.0670764	0.0491723	Fn5	SYN1	ENSG00000008056	1
ILMN_1705750	0.0399343	0.234579	Fn1	TGM2	ENSG00000198959	9
ILMN_1770977	0.0961052	0.274976	Fn1	TMEM134	ENSG00000172663	1_9
ILMN_1714757	-0.0541383	0.272967	Fn25	TNFRSF19	ENSG00000127863	9
ILMN_2297353	-0.189046	0.0559883	Fn25	TRPV4	ENSG00000111199	1_9
ILMN_1692177	0.260346	0.123905	Fn25	TSC22D1	ENSG00000102804	1_9
ILMN_1758497	-0.238778	0.164338	Fn25	TTYH1	ENSG00000167614	1
ILMN_1653904	-0.224343	0.179223	Fn5	TXNRD2	ENSG00000184470	1_9
ILMN_1673495	-0.195704	-0.147627	Fn1	WBP11P1	ENSG00000260389	1_9
ILMN_1707199	0.00376095	-0.00681597	Fn1	WDR20	ENSG00000140153	9
ILMN_2387175	-0.0458861	0.0903116	Fn25	WDR31	ENSG00000148225	1_9
ILMN_1736008	-0.264959	0.0937561	Fn1	YRDC	ENSG00000196449	1
ILMN_1748803	-0.0131573	0.0576558	Fn1	ZDHHC9	ENSG00000188706	1
ILMN_1734783	-0.276351	-0.119194	Fn25	ZMYND11	ENSG00000015171	1_9
ILMN_1761490	-0.206974	0.201558	Fn1	ZNF75D	ENSG00000186376	1_9
ILMN_1736007	0.0179406	-0.287463	Fn25	A1BG	ENSG00000121410	9
ILMN_1779670	0.118841	0.234129	Fn5	A1CF	ENSG00000148584	9
ILMN_2136495	0.257911	0.153408	Fn25	A2ML1	ENSG00000166535	1
ILMN_1668111	-0.121032	0.254601	Fn1	A3GALT2	ENSG00000184389	9
ILMN_1668111	-0.166504	-0.233739	Fn25	A3GALT2	ENSG00000184389	9
ILMN_1735045	-0.147201	-0.271616	Fn25	A4GALT	ENSG00000128274	9
ILMN_1698554	0.25443	0.130039	Fn5	AACS	ENSG00000081760	1
ILMN_1880387	-0.202142	-0.228724	Fn25	AAK1	ENSG00000115977	1_9
ILMN_1880387	-0.267843	-0.0594206	Fn5	AAK1	ENSG00000115977	1_9
ILMN_1729835	0.10387	0.273077	Fn1	AANAT	ENSG00000129673	9
ILMN_1662364	-0.235127	-0.0907741	Fn25	AARS	ENSG00000090861	1
ILMN_2157219	-0.00995618	0.233812	Fn5	AASS	ENSG00000008311	9
ILMN_1699334	0.246495	0.108836	Fn25	AATK	ENSG00000181409	1
ILMN_1670117	-0.254844	0.174318	Fn1	ABAT	ENSG00000183044	1_9
ILMN_1670117	-0.131329	-0.225706	Fn25	ABAT	ENSG00000183044	1_9
ILMN_1766054	0.00253165	-0.223126	Fn1	ABCA1	ENSG00000165029	9
ILMN_1795507	-0.0687926	0.331597	Fn25	ABCA6	ENSG00000154262	9		2
ILMN_1796801	-0.247955	0.0432084	Fn1	ABCA8	ENSG00000141338	1
ILMN_1665730	-0.229114	0.0105648	Fn25	ABCB10	ENSG00000135776	1
ILMN_2102422	-0.122809	0.261563	Fn1	ABCB8	ENSG00000197150	9
ILMN_1676278	-0.15555	-0.314703	Fn1	ABCC2	ENSG00000023839	9		2
ILMN_1676278	0.13963	0.259688	Fn25	ABCC2	ENSG00000023839	9
ILMN_2194009	0.281889	0.0728092	Fn5	ABCC4	ENSG00000125257	1
ILMN_1725675	0.289679	0.0875122	Fn1	ABCC6	ENSG00000275331	1
ILMN_2343917	-0.224002	-0.0824489	Fn25	ABCD4	ENSG00000119688	1
ILMN_2343917	-0.29389	0.024148	Fn5	ABCD4	ENSG00000119688	1
ILMN_1763875	0.102921	-0.238437	Fn1	ABCF1	ENSG00000225989	9
ILMN_1763875	-0.112634	0.226509	Fn25	ABCF1	ENSG00000225989	9
ILMN_1763875	-0.0809883	0.314484	Fn5	ABCF1	ENSG00000225989	9		2
ILMN_1779470	0.251144	-0.123685	Fn5	ABCG4	ENSG00000172350	1
ILMN_2338268	0.0563778	0.224318	Fn25	ABHD11	ENSG00000106077	1_9
ILMN_2245305	0.249781	-0.0527507	Fn5	ABHD12	ENSG00000100997	1
ILMN_1785285	0.204576	0.223832	Fn1	ABHD13	ENSG00000139826	9
ILMN_1655702	-0.127215	0.251874	Fn1	ABHD5	ENSG00000011198	9
ILMN_1706344	0.0319377	-0.225195	Fn25	ABHD6	ENSG00000163686	9
ILMN_1712707	0.182595	0.240336	Fn25	ABHD8	ENSG00000127220	9
ILMN_2329958	0.0839825	-0.237366	Fn5	ABI1	ENSG00000136754	9
ILMN_1673639	0.151923	0.274099	Fn25	ABI3BP	ENSG00000154175	9
ILMN_1713732	0.284713	-0.117429	Fn1	ABL1	ENSG00000097007	1_9
ILMN_1708922	-0.106938	-0.3315	Fn25	ABL1	ENSG00000097007	1_9		2
ILMN_1785424	0.230453	-0.250584	Fn1	ABLIM1	ENSG00000099204	1_9
ILMN_2225595	0.0168452	0.255574	Fn25	ACAD8	ENSG00000151498	9
ILMN_2225595	0.0209348	-0.264119	Fn5	ACAD8	ENSG00000151498	9
ILMN_1740920	-0.233982	0.00968841	Fn1	ACADSB	ENSG00000196177	1
ILMN_1806408	0.0741237	0.224586	Fn25	ACADVL	ENSG00000072778	9
ILMN_1708672	-0.0303797	0.357303	Fn5	ACAT2	ENSG00000120437	9		2
ILMN_1665945	-0.0702775	-0.285711	Fn25	ACBD3	ENSG00000182827	9
ILMN_1693250	0.0143379	0.225073	Fn1	ACBD5	ENSG00000107897	9
ILMN_1693250	0.00464946	-0.299586	Fn25	ACBD5	ENSG00000107897	9
ILMN_2295980	-0.0877556	0.224781	Fn5	ACBD5	ENSG00000107897	9
ILMN_3242266	-0.233909	-0.188827	Fn25	ACCSL	ENSG00000205126	1
ILMN_1716480	0.284056	-0.0502434	Fn1	ACD	ENSG00000102977	1
ILMN_1667018	0.223345	0.283861	Fn5	ACE2	ENSG00000130234	1_9
ILMN_2333219	0.256475	0.0747079	Fn25	ACHE	ENSG00000087085	1
ILMN_2333219	0.226388	0.0495375	Fn5	ACHE	ENSG00000087085	1
ILMN_1749014	-0.06889	0.238583	Fn5	ACLY	ENSG00000131473	9
ILMN_1743680	-0.237025	-0.00406524	Fn1	ACOXL	ENSG00000153093	1_9
ILMN_1743680	-0.188145	0.244474	Fn5	ACOXL	ENSG00000153093	1_9
ILMN_1669633	0.112804	-0.235005	Fn5	ACP1	ENSG00000143727	9
ILMN_1784203	-0.283958	-0.0286271	Fn25	ACRBP	ENSG00000111644	1
ILMN_1784203	-0.310102	-0.0320837	Fn5	ACRBP	ENSG00000111644	1	1
ILMN_3236756	-0.0280672	-0.225633	Fn5	ACSF2	ENSG00000167107	9
ILMN_1684585	0.233958	0.0777264	Fn25	ACSL1	ENSG00000151726	1
ILMN_1684585	0.243987	0.124537	Fn5	ACSL1	ENSG00000151726	1
ILMN_2360705	-0.052629	0.255477	Fn1	ACSL3	ENSG00000123983	9
ILMN_1746128	-0.239265	0.13425	Fn1	ACSM2B	ENSG00000066813	1
ILMN_1791923	0.241504	0.194182	Fn5	ACSM4	ENSG00000215009	1
ILMN_2254962	-0.243525	-0.000730282	Fn25	ACSS2	ENSG00000131069	1
ILMN_1795325	0.103944	0.283423	Fn25	ACTG2	ENSG00000163017	1_9
ILMN_1657855	-0.272517	0.172128	Fn1	ACTL6B	ENSG00000077080	1_9
ILMN_1657855	-0.017259	-0.240847	Fn25	ACTL6B	ENSG00000077080	1_9
ILMN_1717900	0.121276	-0.227751	Fn5	ACTL7A	ENSG00000187003	9
ILMN_2232177	0.258763	0.138364	Fn5	ACTN1	ENSG00000072110	1
ILMN_2388605	-0.021519	0.305282	Fn5	ACTR2	ENSG00000138071	9		2
ILMN_2260392	-0.163389	0.256548	Fn1	ACTR3B	ENSG00000133627	9
ILMN_2260392	-0.20482	-0.258982	Fn5	ACTR3B	ENSG00000133627	9
ILMN_1760490	0.138389	0.271884	Fn1	ACVR1	ENSG00000115170	9
ILMN_1766723	0.262123	-0.00197176	Fn1	ACVR1B	ENSG00000135503	1
ILMN_1745108	-0.268841	-0.152459	Fn25	ADAD2	ENSG00000140955	1
ILMN_1745108	-0.262683	0.100049	Fn5	ADAD2	ENSG00000140955	1
ILMN_2148360	-0.114094	0.251071	Fn5	ADAM10	ENSG00000137845	9
ILMN_1783312	0.00469815	-0.23537	Fn25	ADAM6	ENSG00000271968	9
ILMN_1727524	-0.16093	0.253603	Fn1	ADAM9	ENSG00000168615	9
ILMN_1727524	-0.115555	-0.227799	Fn25	ADAM9	ENSG00000168615	9
ILMN_1673566	-0.0312317	-0.28184	Fn5	ADAMTS1	ENSG00000154734	9
ILMN_2286570	-0.043184	0.398905	Fn1	ADAMTS13	ENSG00000281244	9		2
ILMN_1787386	-0.0295278	0.274197	Fn25	ADAMTS13	ENSG00000281244	9
ILMN_2286570	-0.00401655	-0.22853	Fn5	ADAMTS13	ENSG00000281244	9
ILMN_1796628	0.011149	-0.223783	Fn5	ADAMTS2	ENSG00000087116	9
ILMN_2211790	0.234177	-0.0684518	Fn25	ADAMTS7	ENSG00000136378	1_9
ILMN_2211790	0.263754	0.323466	Fn5	ADAMTS7	ENSG00000136378	1_9		2
ILMN_1722621	0.00223953	-0.259177	Fn5	ADAMTSL1	ENSG00000178031	9
ILMN_1762294	0.0748296	-0.239508	Fn5	ADAMTSL4	ENSG00000143382	9
ILMN_2319326	0.252556	0.205088	Fn25	ADARB1	ENSG00000197381	1_9
ILMN_1657442	-0.136222	0.2426	Fn5	ADARB1	ENSG00000197381	1_9
ILMN_1814526	-0.045667	-0.29131	Fn5	ADD3	ENSG00000148700	1_9
ILMN_1738604	0.130721	0.235394	Fn25	ADH5	ENSG00000197894	9
ILMN_1738604	0.0603944	-0.245643	Fn5	ADH5	ENSG00000197894	9
ILMN_2358628	0.294304	0.0630964	Fn25	ADK	ENSG00000156110	1_9
ILMN_2358628	0.200097	0.243987	Fn5	ADK	ENSG00000156110	1_9
ILMN_1708934	-0.0915044	0.269888	Fn1	ADM	ENSG00000148926	9
ILMN_1702933	-0.303651	-0.244182	Fn25	ADM2	ENSG00000128165	1_9	1
ILMN_1702933	-0.235297	0.153189	Fn5	ADM2	ENSG00000128165	1_9
ILMN_1811480	0.230818	-0.142356	Fn5	ADPRHL2	ENSG00000116863	1
ILMN_1677868	0.236855	0.0945716	Fn25	ADRA2B	ENSG00000274286	1_9
ILMN_1677868	0.195935	0.226996	Fn5	ADRA2B	ENSG00000274286	1_9
ILMN_1707551	0.230185	0.176582	Fn25	AFMID	ENSG00000183077	1
ILMN_2342841	0.129601	0.236928	Fn25	AFTPH	ENSG00000119844	9
ILMN_3239130	-0.257644	0.208617	Fn1	AGAP6	ENSG00000204149	1
ILMN_1887648	-0.219352	-0.304114	Fn25	AGBL1	ENSG00000166748	1_9		2
ILMN_1887648	-0.285492	0.217989	Fn5	AGBL1	ENSG00000166748	1_9
ILMN_2371825	0.241504	0.100341	Fn1	AGL	ENSG00000162688	1
ILMN_1779109	0.242016	-0.116212	Fn1	AGPAT1	ENSG00000235758	1_9
ILMN_1697790	0.150925	-0.228262	Fn5	AGPAT1	ENSG00000235758	1_9
ILMN_1730504	-0.0329844	-0.229163	Fn25	AGPAT4	ENSG00000026652	9
ILMN_1698209	0.229333	0.113851	Fn1	AGPS	ENSG00000018510	1
ILMN_3307841	-0.0889241	-0.251095	Fn25	AGR2	ENSG00000106541	9
ILMN_1709796	0.00187439	-0.242283	Fn1	AGXT	ENSG00000172482	9
ILMN_1709796	-0.140604	0.230696	Fn25	AGXT	ENSG00000172482	9
ILMN_1666679	0.325316	0.0451558	Fn1	AHCTF1	ENSG00000153207	1	1
ILMN_1714567	0.208374	-0.302459	Fn1	AHNAK	ENSG00000124942	9		2
ILMN_1714567	0.192624	0.27814	Fn25	AHNAK	ENSG00000124942	9
ILMN_1703617	0.0498296	-0.252824	Fn25	AHSA1	ENSG00000100591	9
ILMN_2164164	-0.108885	0.234786	Fn5	AICDA	ENSG00000111732	9
ILMN_1771827	0.0201558	0.243379	Fn5	AIF1	ENSG00000234836	9
ILMN_1797974	-0.0810857	0.325852	Fn25	AIG1	ENSG00000146416	9		2
ILMN_1791236	0.31906	0.0103944	Fn1	AIRE	ENSG00000160224	1_9	1
ILMN_2261519	-0.28834	-0.200633	Fn25	AIRE	ENSG00000160224	1_9
ILMN_1778173	0.24776	0.147152	Fn25	AK3	ENSG00000147853	1
ILMN_2387712	0.100852	-0.245253	Fn1	AK5	ENSG00000154027	9
ILMN_1684305	0.027629	-0.413997	Fn1	AK7	ENSG00000140057	9		2
ILMN_1684305	0.0268744	0.368841	Fn5	AK7	ENSG00000140057	9		2
ILMN_1718808	0.0692308	-0.337001	Fn25	AKAP10	ENSG00000108599	9		2
ILMN_1735539	-0.248588	0.108544	Fn25	AKAP11	ENSG00000023516	1_9
ILMN_1693220	0.0396056	-0.261417	Fn5	AKAP11	ENSG00000023516	1_9
ILMN_2293529	0.164289	-0.276947	Fn1	AKAP7	ENSG00000118507	9
ILMN_2293529	0.144255	0.255015	Fn25	AKAP7	ENSG00000118507	9
ILMN_1658337	0.0574976	0.255477	Fn25	AKIRIN1	ENSG00000174574	9
ILMN_2148847	-0.171227	-0.26278	Fn25	AKIRIN2	ENSG00000135334	9
ILMN_1774938	0.0329601	-0.331232	Fn1	AKR1A1	ENSG00000117448	9		2
ILMN_1774938	0.0484664	0.289484	Fn25	AKR1A1	ENSG00000117448	9
ILMN_1692661	-0.244304	0.0781889	Fn1	AKR1D1	ENSG00000122787	1
ILMN_2145396	0.00555015	-0.330501	Fn1	AKR7A3	ENSG00000162482	9		2
ILMN_1748661	-0.121178	0.240628	Fn1	AKT1	ENSG00000142208	9
ILMN_1748661	-0.0391188	-0.223588	Fn5	AKT1	ENSG00000142208	9
ILMN_1726906	0.273539	-0.0372931	Fn5	AKT1S1	ENSG00000204673	1
ILMN_1700047	0.23795	-0.0516796	Fn1	ALAS1	ENSG00000023330	1
ILMN_2385647	0.304698	0.121689	Fn25	ALAS1	ENSG00000023330	1	1
ILMN_2385647	0.293793	0.0293087	Fn5	ALAS1	ENSG00000023330	1
ILMN_2096372	0.228359	-0.016261	Fn5	ALDH1A1	ENSG00000165092	1
ILMN_1727965	0.237585	-0.149318	Fn1	ALDH3B1	ENSG00000006534	1_9
ILMN_1727965	0.0364654	0.222128	Fn25	ALDH3B1	ENSG00000006534	1_9
ILMN_1718093	-0.163486	0.277556	Fn5	ALG1	ENSG00000033011	9
ILMN_1737945	-0.0872931	-0.264971	Fn5	ALG2	ENSG00000119523	9
ILMN_1664449	0.00499026	-0.234494	Fn1	ALG5	ENSG00000120697	1_9
ILMN_1779190	0.113997	-0.306305	Fn1	ALKBH8	ENSG00000137760	9		2
ILMN_1779190	-0.0221762	0.24092	Fn25	ALKBH8	ENSG00000137760	9
ILMN_2403534	-0.226899	-0.166285	Fn25	ALOX15	ENSG00000161905	1
ILMN_1678255	-0.086295	0.244182	Fn5	ALOXE3	ENSG00000179148	9
ILMN_1701603	-0.0929163	0.249464	Fn5	ALPL	ENSG00000162551	9
ILMN_1751092	-0.0321081	0.232668	Fn1	AMBN	ENSG00000178522	1_9
ILMN_1697611	-0.250438	-0.185151	Fn25	AMBN	ENSG00000178522	1_9
ILMN_1788462	-0.277459	0.0814752	Fn5	AMD1	ENSG00000123505	1_9
ILMN_1788239	0.103724	0.228797	Fn25	AMDHD1	ENSG00000139344	9
ILMN_1723116	-0.00540409	0.325536	Fn25	AMFR	ENSG00000159461	9		2
ILMN_1765460	0.148223	-0.299075	Fn5	AMIGO1	ENSG00000181754	9
ILMN_1779374	0.279114	0.33963	Fn25	AMMECR1	ENSG00000101935	1_9		2
ILMN_1727023	0.0673077	-0.229893	Fn25	AMMECR1L	ENSG00000144233	9
ILMN_1792409	0.0972736	-0.300511	Fn1	AMOT	ENSG00000126016	9		2
ILMN_1792409	0.0590068	0.317016	Fn25	AMOT	ENSG00000126016	9		2
ILMN_1701589	-0.231621	0.0736611	Fn25	AMPD2	ENSG00000116337	1
ILMN_1731223	0.173296	0.227434	Fn5	AMPD3	ENSG00000133805	9
ILMN_1694882	-0.0393379	0.2352	Fn5	AMY2B	ENSG00000240038	9
ILMN_1722102	-0.277751	0.0415287	Fn5	ANAPC11	ENSG00000141552	1
ILMN_1793894	0.072444	-0.228213	Fn1	ANAPC13	ENSG00000129055	9
ILMN_1793894	0.024927	0.253262	Fn25	ANAPC13	ENSG00000129055	9
ILMN_1736340	-0.0806719	-0.241334	Fn5	ANGEL2	ENSG00000174606	9
ILMN_2317186	0.28408	-0.131061	Fn1	ANK1	ENSG00000029534	1_9
ILMN_1684694	0.116626	-0.244815	Fn5	ANK1	ENSG00000029534	1_9
ILMN_1776363	-0.26777	0.138583	Fn1	ANK2	ENSG00000145362	1
ILMN_1651943	-0.221762	0.124903	Fn25	ANK3	ENSG00000151150	1
ILMN_1651943	-0.233009	0.0849562	Fn5	ANK3	ENSG00000151150	1
ILMN_1813139	-0.283739	-0.270058	Fn25	ANKDD1A	ENSG00000166839	1_9
ILMN_1813139	-0.289849	0.236733	Fn5	ANKDD1A	ENSG00000166839	1_9
ILMN_2341382	0.0927215	-0.226777	Fn1	ANKHD1	ENSG00000131503	9
ILMN_2341382	-0.153797	0.281548	Fn5	ANKHD1	ENSG00000131503	9
ILMN_3243457	0.234177	-0.0443525	Fn5	ANKLE1	ENSG00000160117	1
ILMN_3249608	0.0144352	-0.232911	Fn5	ANKLE2	ENSG00000176915	9
ILMN_1784292	-0.0764119	0.294961	Fn1	ANKMY2	ENSG00000106524	9
ILMN_1716264	0.232887	-0.246056	Fn1	ANKRD1	ENSG00000148677	1_9
ILMN_1716264	0.0691821	0.300682	Fn5	ANKRD1	ENSG00000148677	1_9		2
ILMN_1661833	0.0499757	0.382132	Fn25	ANKRD12	ENSG00000101745	9		2
ILMN_1667830	0.0876339	0.253822	Fn1	ANKRD13D	ENSG00000172932	9
ILMN_1659156	-0.263072	0.0110759	Fn1	ANKRD16	ENSG00000134461	1
ILMN_1787064	-0.0552093	-0.314241	Fn1	ANKRD17	ENSG00000132466	1_9		2
ILMN_1787064	0.229138	0.242259	Fn25	ANKRD17	ENSG00000132466	1_9
ILMN_1787064	0.255988	0.0512415	Fn5	ANKRD17	ENSG00000132466	1_9
ILMN_2132599	0.397249	-0.148223	Fn1	ANKRD22	ENSG00000152766	1	1
ILMN_2232520	-0.222225	-0.0611003	Fn25	ANKRD28	ENSG00000206560	1_9
ILMN_1697594	-0.0986368	-0.257035	Fn5	ANKRD28	ENSG00000206560	1_9
ILMN_1756727	-0.0676728	-0.267186	Fn1	ANKRD30A	ENSG00000148513	9
ILMN_1756727	0.0149708	0.313291	Fn25	ANKRD30A	ENSG00000148513	9		2
ILMN_1655766	-0.296446	0.0635589	Fn1	ANKRD34B	ENSG00000189127	1_9
ILMN_1655766	-0.126582	-0.276363	Fn25	ANKRD34B	ENSG00000189127	1_9
ILMN_2059844	0.24092	0.03352	Fn25	ANKRD44	ENSG00000065413	1
ILMN_2059844	0.238851	0.0333009	Fn5	ANKRD44	ENSG00000065413	1
ILMN_1733716	-0.335954	0.129187	Fn1	ANKRD45	ENSG00000183831	1	1
ILMN_1733716	-0.271933	-0.159275	Fn25	ANKRD45	ENSG00000183831	1
ILMN_1733716	-0.253992	-0.0105891	Fn5	ANKRD45	ENSG00000183831	1
ILMN_2226304	0.105867	0.275146	Fn25	ANKRD50	ENSG00000151458	9
ILMN_2341724	0.230769	0.0454479	Fn1	ANKRD55	ENSG00000164512	1
ILMN_1758392	-0.321324	-0.0866115	Fn1	ANKS1B	ENSG00000185046	1	1
ILMN_1751636	-0.236076	0.0243914	Fn1	ANKS3	ENSG00000168096	1
ILMN_1732948	0.238486	0.0385589	Fn1	ANO7	ENSG00000146205	1
ILMN_1769259	-0.325268	-0.0226144	Fn1	ANO9	ENSG00000185101	1_9	1
ILMN_1684923	-0.238218	-0.0942308	Fn25	ANP32E	ENSG00000143401	1
ILMN_1699421	0.234372	-0.15981	Fn5	ANXA10	ENSG00000109511	1
ILMN_2380494	-0.285906	0.0519474	Fn25	ANXA11	ENSG00000122359	1
ILMN_2380494	-0.249537	-0.0917965	Fn5	ANXA11	ENSG00000122359	1
ILMN_2409167	0.0437196	0.332157	Fn25	ANXA2	ENSG00000182718	9		2
ILMN_1711408	0.250706	0.0217381	Fn25	ANXA4	ENSG00000196975	1
ILMN_1678612	0.185833	-0.24148	Fn1	ANXA6	ENSG00000197043	9
ILMN_1751345	0.0546008	-0.235054	Fn1	AP1S1	ENSG00000106367	9
ILMN_1803779	0.0929649	-0.295083	Fn1	AP2A2	ENSG00000281385	9
ILMN_1803779	0.13705	0.295156	Fn25	AP2A2	ENSG00000281385	9
ILMN_1764945	0.380355	-0.0608569	Fn1	AP3D1	ENSG00000065000	1	1
ILMN_1779512	0.00136319	-0.275657	Fn5	AP4M1	ENSG00000221838	9
ILMN_1760466	0.126777	0.286246	Fn5	AP4S1	ENSG00000100478	9
ILMN_1723626	-0.0631694	-0.271397	Fn25	APBA2	ENSG00000276495	9
ILMN_1699646	0.228165	0.0933301	Fn1	APBB1	ENSG00000166313	1
ILMN_1689431	0.0355648	0.248807	Fn25	APCDD1L	ENSG00000198768	9
ILMN_1718023	0.0095667	0.259883	Fn25	APEH	ENSG00000164062	9
ILMN_1689353	0.324854	0.184177	Fn25	APLN	ENSG00000171388	1	1
ILMN_1689353	0.296738	0.000340798	Fn5	APLN	ENSG00000171388	1
ILMN_1688543	-0.221568	0.146008	Fn1	APOA2	ENSG00000158874	1
ILMN_1754055	0.236977	0.0266796	Fn25	APOA5	ENSG00000110243	1_9
ILMN_1754055	0.327361	0.295497	Fn5	APOA5	ENSG00000110243	1_9	1
ILMN_1661572	0.0148004	-0.223539	Fn5	APOBEC3D	ENSG00000243811	9
ILMN_1802106	0.0591529	0.241358	Fn1	APOBEC3G	ENSG00000239713	9
ILMN_1789007	0.0167965	0.227945	Fn5	APOC1	ENSG00000130208	9
ILMN_1761793	0.230404	0.123564	Fn25	APOL1	ENSG00000100342	1_9
ILMN_1761793	0.157887	0.283447	Fn5	APOL1	ENSG00000100342	1_9
ILMN_2248822	-0.280696	-0.193914	Fn25	APOL2	ENSG00000128335	1
ILMN_2369144	0.227921	0.158252	Fn25	APOL3	ENSG00000128284	1
ILMN_1704682	-0.283593	-0.0563291	Fn25	APOL4	ENSG00000100336	1
ILMN_1704682	-0.225657	-0.0832522	Fn5	APOL4	ENSG00000100336	1
ILMN_1723522	-0.0110273	0.254796	Fn25	APOLD1	ENSG00000178878	9
ILMN_2404065	-0.16295	-0.243379	Fn1	APP	ENSG00000142192	9
ILMN_2149766	0.14742	0.295935	Fn25	APPBP2	ENSG00000062725	9
ILMN_2317348	0.0419912	0.279771	Fn1	APTX	ENSG00000137074	9
ILMN_2177460	0.221446	0.0205209	Fn5	AQR	ENSG00000021776	1
ILMN_1767351	0.0312317	0.253432	Fn25	AR	ENSG00000169083	9
ILMN_1812618	0.160784	0.236685	Fn5	ARAP3	ENSG00000120318	9
ILMN_1802203	0.0088851	-0.231889	Fn25	ARF1	ENSG00000143761	9
ILMN_2406873	0.0247079	-0.237074	Fn1	ARFGAP1	ENSG00000101199	9
ILMN_2406873	0.0721276	0.298783	Fn5	ARFGAP1	ENSG00000101199	9
ILMN_2221408	0.172103	0.232181	Fn5	ARFGEF1	ENSG00000066777	9
ILMN_1736112	-0.222736	0.0331548	Fn5	ARHGAP10	ENSG00000071205	1
ILMN_2215881	-0.0484907	0.254747	Fn5	ARHGAP11B	ENSG00000187951	9
ILMN_2101810	-0.283033	-0.180209	Fn1	ARHGAP12	ENSG00000165322	1_9
ILMN_1811592	-0.281061	0.129455	Fn5	ARHGAP21	ENSG00000107863	1
ILMN_1797753	0.261563	0.163729	Fn25	ARHGAP28	ENSG00000088756	1
ILMN_1751164	0.317746	-0.0803067	Fn1	ARHGAP30	ENSG00000186517	1	1
ILMN_2408851	0.282522	0.0196446	Fn25	ARHGAP30	ENSG00000186517	1
ILMN_2408851	0.289167	-0.0530672	Fn5	ARHGAP30	ENSG00000186517	1
ILMN_2322747	-0.229649	0.0584956	Fn5	ARHGAP5	ENSG00000100852	1
ILMN_1732641	-0.0283106	0.243939	Fn1	ARHGAP6	ENSG00000047648	9
ILMN_2347380	-0.271738	-0.0604187	Fn5	ARHGEF11	ENSG00000132694	1
ILMN_1810712	0.300901	0.130161	Fn25	ARHGEF12	ENSG00000196914	1	1
ILMN_1810712	0.258447	-0.161538	Fn5	ARHGEF12	ENSG00000196914	1
ILMN_1792571	-0.245448	-0.226315	Fn25	ARHGEF15	ENSG00000198844	1_9
ILMN_1664016	0.258934	0.0437926	Fn1	ARHGEF18	ENSG00000104880	1
ILMN_1703477	0.0118062	-0.235054	Fn25	ARHGEF2	ENSG00000116584	1_9
ILMN_1666076	-0.241772	0.0810127	Fn1	ARHGEF4	ENSG00000136002	1
ILMN_2235679	-0.119012	0.239922	Fn5	ARHGEF7	ENSG00000102606	9
ILMN_1797341	0.269133	0.0961782	Fn25	ARID1A	ENSG00000117713	1
ILMN_1795247	-0.257887	-0.0587147	Fn5	ARID2	ENSG00000189079	1
ILMN_1670130	0.254917	0.0832278	Fn1	ARID3A	ENSG00000116017	1
ILMN_2362982	-0.0292843	0.227264	Fn5	ARID4B	ENSG00000054267	9
ILMN_1775405	0.0345424	-0.3111	Fn5	ARL4A	ENSG00000122644	9		2
ILMN_1768391	0.00810613	-0.24221	Fn25	ARL4C	ENSG00000188042	9
ILMN_1771738	-0.348053	0.00859299	Fn1	ARL5A	ENSG00000162980	1_9	1
ILMN_1688526	-0.138413	-0.241918	Fn5	ARL5A	ENSG00000162980	1_9
ILMN_2117902	-0.225925	-0.0571324	Fn25	ARL6IP6	ENSG00000177917	1
ILMN_1659148	-0.290969	0.111392	Fn25	ARL8A	ENSG00000143862	1
ILMN_1659148	-0.268768	-0.0162366	Fn5	ARL8A	ENSG00000143862	1
ILMN_1777691	0.0902386	0.223637	Fn5	ARL9	ENSG00000196503	9
ILMN_3243057	0.260248	0.284713	Fn25	ARMC3	ENSG00000165309	1_9
ILMN_3243057	0.231913	-0.198296	Fn5	ARMC3	ENSG00000165309	1_9
ILMN_1797298	0.282327	-0.227751	Fn1	ARMC7	ENSG00000125449	1_9
ILMN_1781151	0.225024	0.0185005	Fn1	ARMC8	ENSG00000114098	1
ILMN_1755732	-0.035297	-0.223491	Fn25	ARMC9	ENSG00000135931	9
ILMN_1743345	0.000730282	0.241042	Fn25	ARMCX4	ENSG00000196440	9
ILMN_1768226	-0.247785	0.0172347	Fn1	ARMCX6	ENSG00000198960	1
ILMN_1792489	-0.0665774	-0.230745	Fn25	ARPC2	ENSG00000163466	9
ILMN_1768394	0.252434	-0.14333	Fn1	ARPC5	ENSG00000162704	1_9
ILMN_1768394	-0.13739	0.280501	Fn25	ARPC5	ENSG00000162704	1_9
ILMN_1661492	0.308934	0.0481013	Fn1	ARRDC1	ENSG00000197070	1	1
ILMN_1660544	0.248929	-0.175779	Fn5	ARRDC4	ENSG00000140450	1
ILMN_1668727	-0.0503408	0.254625	Fn5	ARSB	ENSG00000113273	9
ILMN_1664001	0.0371957	0.223491	Fn1	ARSF	ENSG00000062096	9
ILMN_1664001	-0.0287001	-0.233155	Fn5	ARSF	ENSG00000062096	9
ILMN_1757896	-0.262731	-0.0929406	Fn1	ARSH	ENSG00000205667	1_9
ILMN_1757896	0.107765	0.265093	Fn5	ARSH	ENSG00000205667	1_9
ILMN_1657050	-0.254017	-0.0730282	Fn1	ARSK	ENSG00000164291	1
ILMN_1733583	0.0646056	0.231621	Fn25	ART5	ENSG00000167311	9
ILMN_1677226	-0.0788705	0.276728	Fn5	ARVCF	ENSG00000099889	9
ILMN_1685441	0.284494	-0.190239	Fn1	ASAP3	ENSG00000282854	1_9
ILMN_1685441	0.0384615	0.253554	Fn25	ASAP3	ENSG00000282854	1_9
ILMN_1685441	0.0760954	0.230867	Fn5	ASAP3	ENSG00000282854	1_9
ILMN_1795811	0.100487	-0.236441	Fn1	ASB2	ENSG00000278693	9
ILMN_1795811	0.0548199	0.230331	Fn5	ASB2	ENSG00000278693	9
ILMN_2294751	0.278554	0.109056	Fn25	ASCC3	ENSG00000112249	1
ILMN_2294751	0.278554	-0.0733934	Fn5	ASCC3	ENSG00000112249	1
ILMN_2342638	0.127629	-0.248661	Fn25	ASGR2	ENSG00000161944	9
ILMN_1694966	-0.0852726	-0.235273	Fn5	ASGR2	ENSG00000161944	9
ILMN_1666933	-0.231719	0.180526	Fn1	ASH2L	ENSG00000129691	1
ILMN_1657571	-0.0101996	-0.309469	Fn1	ASNA1	ENSG00000198356	9		2
ILMN_3246037	-0.0289922	-0.267941	Fn5	ASPG	ENSG00000166183	9
ILMN_1739719	0.265214	-0.0499026	Fn1	ASPH	ENSG00000198363	1
ILMN_1739719	-0.226193	-0.0380964	Fn25	ASPH	ENSG00000198363	1
ILMN_1739719	-0.244377	-0.0349318	Fn5	ASPH	ENSG00000198363	1
ILMN_1815184	-0.250925	0.171738	Fn5	ASPM	ENSG00000066279	1
ILMN_1762284	-0.241358	0.0316456	Fn1	ASPRV1	ENSG00000244617	1
ILMN_1688180	-0.238121	-0.121933	Fn25	ASPSCR1	ENSG00000169696	1_9
ILMN_2395451	-0.257668	0.145789	Fn1	ASS1	ENSG00000130707	1
ILMN_2395451	-0.266042	-0.0113194	Fn5	ASS1	ENSG00000130707	1
ILMN_1728055	0.00486855	0.257498	Fn1	ASTL	ENSG00000188886	1_9
ILMN_1728055	0.269474	-0.172444	Fn25	ASTL	ENSG00000188886	1_9
ILMN_1728055	0.256573	-0.0675755	Fn5	ASTL	ENSG00000188886	1_9
ILMN_1698968	0.0663827	0.246519	Fn25	ASXL2	ENSG00000143970	9
ILMN_1698968	0.0268257	-0.249221	Fn5	ASXL2	ENSG00000143970	9
ILMN_2381769	0.225438	0.0641918	Fn25	ATE1	ENSG00000107669	1
ILMN_1791346	-0.115458	-0.310686	Fn25	ATF3	ENSG00000162772	9		2
ILMN_1783394	-0.233861	0.0500487	Fn5	ATF4	ENSG00000128272	1_9
ILMN_1804445	-0.102313	0.237975	Fn1	ATF7IP2	ENSG00000166669	9
ILMN_1673898	-0.250876	-0.105136	Fn1	ATG12	ENSG00000145782	1_9
ILMN_2188204	0.0127799	0.230185	Fn25	ATG12	ENSG00000145782	1_9
ILMN_2365881	-0.266334	0.0375852	Fn1	ATG16L1	ENSG00000281089	1
ILMN_1768960	0.0434761	-0.238681	Fn1	ATG4A	ENSG00000101844	9
ILMN_2296290	0.23352	0.127264	Fn25	ATG9A	ENSG00000198925	1
ILMN_2296290	0.2435	-0.123053	Fn5	ATG9A	ENSG00000198925	1
ILMN_1716231	-0.189289	0.260029	Fn5	ATM	ENSG00000149311	9
ILMN_2223720	0.26665	0.10499	Fn25	ATMIN	ENSG00000166454	1_9
ILMN_2223720	0.277945	-0.135711	Fn5	ATMIN	ENSG00000166454	1_9
ILMN_1740671	-0.244937	-0.100414	Fn25	ATOH1	ENSG00000172238	1
ILMN_1740671	-0.252434	0.0177215	Fn5	ATOH1	ENSG00000172238	1
ILMN_1752393	0.119255	0.225682	Fn25	ATOH7	ENSG00000179774	9
ILMN_1698804	0.29832	-0.104357	Fn1	ATP10B	ENSG00000118322	1_9
ILMN_1698804	0.112926	0.22573	Fn25	ATP10B	ENSG00000118322	1_9
ILMN_1656159	0.00382181	-0.229041	Fn1	ATP10D	ENSG00000145246	9
ILMN_1674217	-0.0725901	-0.262829	Fn5	ATP11A	ENSG00000068650	9
ILMN_1777411	-0.291334	0.248418	Fn1	ATP1A2	ENSG00000018625	1_9
ILMN_1696132	0.233812	0.208228	Fn25	ATP1A4	ENSG00000132681	1_9
ILMN_2407824	0.0244401	0.243549	Fn5	ATP1B1	ENSG00000143153	9
ILMN_1783304	0.0403603	0.250803	Fn1	ATP1B3	ENSG00000069849	9
ILMN_1655884	0.222541	-0.00630477	Fn1	ATP2A2	ENSG00000174437	1_9
ILMN_2310909	-0.120789	0.225609	Fn5	ATP2A3	ENSG00000074370	9
ILMN_1693481	0.0221519	0.284761	Fn1	ATP2B3	ENSG00000067842	9
ILMN_2415073	-0.0725414	0.224684	Fn25	ATP2B3	ENSG00000067842	9
ILMN_1696568	-0.0623418	-0.23296	Fn25	ATP2C1	ENSG00000017260	9
ILMN_1796405	-0.245594	0.0348345	Fn25	ATP4B	ENSG00000186009	1
ILMN_1660577	0.00501461	-0.24591	Fn1	ATP5G2	ENSG00000135390	1_9
ILMN_1669102	-0.122955	-0.236709	Fn25	ATP5G2	ENSG00000135390	1_9
ILMN_1700625	0.22887	-0.296178	Fn1	ATP5S	ENSG00000125375	1_9
ILMN_1679188	-0.0316212	0.223004	Fn25	ATP5S	ENSG00000125375	1_9
ILMN_1752579	0.296981	-0.0181353	Fn1	ATP6V0A1	ENSG00000033627	1
ILMN_1659801	-0.0676241	-0.271105	Fn1	ATP6V1C1	ENSG00000155097	1_9
ILMN_1726273	0.0849318	-0.303359	Fn1	ATP6V1G3	ENSG00000151418	9		2
ILMN_1722056	-0.223734	0.0511198	Fn1	ATP7B	ENSG00000123191	1
ILMN_1696223	0.269864	0.111685	Fn25	ATP7B	ENSG00000123191	1
ILMN_1782057	-0.00995618	-0.235808	Fn25	ATP8B2	ENSG00000143515	9
ILMN_1790603	0.147444	0.278238	Fn25	ATPAF1	ENSG00000123472	9
ILMN_1790603	0.0597858	-0.268306	Fn5	ATPAF1	ENSG00000123472	9
ILMN_1727390	0.108398	-0.340312	Fn5	ATPAF2	ENSG00000171953	9		2
ILMN_1810385	-0.252848	-0.16166	Fn1	ATR	ENSG00000175054	1_9
ILMN_1743829	0.288802	-0.175536	Fn1	ATXN2	ENSG00000204842	1
ILMN_1688602	-0.0625365	-0.253603	Fn25	ATXN7	ENSG00000163635	9
ILMN_1862018	0.120716	0.28038	Fn25	ATXN7L3	ENSG00000087152	9
ILMN_1710216	-0.22371	0.0707644	Fn1	AVEN	ENSG00000169857	1
ILMN_1811443	-0.0797712	-0.232254	Fn25	AVP	ENSG00000101200	9
ILMN_1671731	-0.0419669	-0.262731	Fn1	AVPI1	ENSG00000119986	9
ILMN_1703832	-0.230282	0.26037	Fn5	AWAT2	ENSG00000147160	1_9
ILMN_1692967	0.128019	-0.227361	Fn1	AXIN1	ENSG00000103126	9
ILMN_1656682	0.203189	0.261636	Fn25	AZIN1	ENSG00000155096	9
ILMN_1730867	0.237244	-0.161173	Fn1	AZU1	ENSG00000172232	1
ILMN_2148459	0.25	0.0701558	Fn25	B2M	ENSG00000273686	1
ILMN_2325347	0.261392	-0.0342259	Fn25	B3GALNT1	ENSG00000169255	1
ILMN_2325347	0.23038	-0.0136076	Fn5	B3GALNT1	ENSG00000169255	1
ILMN_1780188	-0.195448	0.359542	Fn5	B3GALNT2	ENSG00000282880	1_9		2
ILMN_1739749	0.0719328	-0.239435	Fn5	B3GALT6	ENSG00000176022	9
ILMN_2371440	0.0186222	0.226241	Fn1	B3GAT1	ENSG00000109956	1_9
ILMN_2371440	0.256329	-0.0174051	Fn25	B3GAT1	ENSG00000109956	1_9
ILMN_1794072	-0.0238802	-0.251874	Fn5	B3GAT1	ENSG00000109956	1_9
ILMN_2210581	0.268768	0.198247	Fn1	B3GAT3	ENSG00000149541	1_9
ILMN_2210581	0.0218354	-0.223345	Fn5	B3GAT3	ENSG00000149541	1_9
ILMN_1711102	-0.205988	0.238924	Fn5	B3GNT2	ENSG00000170340	9
ILMN_1753755	-0.0268987	0.228432	Fn5	B4GALT2	ENSG00000117411	9
ILMN_1732555	-0.265798	0.230161	Fn1	B4GALT6	ENSG00000118276	1_9
ILMN_1663541	-0.271568	-0.270131	Fn1	B4GALT7	ENSG00000027847	1_9
ILMN_1669323	0.00710808	0.297128	Fn5	BACE2	ENSG00000182240	9
ILMN_1659766	0.232205	0.0331061	Fn25	BAG3	ENSG00000151929	1
ILMN_1810550	0.122931	0.221665	Fn25	BAIAP3	ENSG00000007516	9
ILMN_1691410	-0.0263389	0.283617	Fn1	BAMBI	ENSG00000095739	9
ILMN_1701216	0.245594	-0.0615141	Fn5	BANP	ENSG00000172530	1
ILMN_1768363	0.13296	-0.225609	Fn1	BAP1	ENSG00000163930	9
ILMN_2074258	0.110224	0.376339	Fn25	BARD1	ENSG00000138376	9		2
ILMN_1737662	0.235175	0.0575706	Fn1	BARHL1	ENSG00000125492	1
ILMN_1658327	0.246641	-0.128165	Fn1	BAZ1A	ENSG00000198604	1
ILMN_1741985	0.113948	0.23184	Fn25	BBS10	ENSG00000179941	9
ILMN_1794956	0.252483	0.106086	Fn25	BBS9	ENSG00000122507	1
ILMN_1697642	0.245326	-0.210078	Fn1	BCAP29	ENSG00000075790	1
ILMN_1737380	-0.223077	-0.186758	Fn25	BCAP29	ENSG00000075790	1
ILMN_1737380	-0.256232	-0.0804771	Fn5	BCAP29	ENSG00000075790	1
ILMN_3191746	-0.15185	0.252118	Fn5	BCAR4	ENSG00000262117	9
ILMN_2148452	0.117308	0.313681	Fn25	BCAS2	ENSG00000116752	9		2
ILMN_2325506	0.228554	0.0944499	Fn25	BCAS4	ENSG00000124243	1
ILMN_1695110	-0.0872201	-0.275925	Fn5	BCAT2	ENSG00000105552	9
ILMN_1771966	0.188973	0.252605	Fn25	BCCIP	ENSG00000107949	9
ILMN_1811188	0.0335686	-0.222639	Fn5	BCCIP	ENSG00000107949	9
ILMN_2390453	-0.226241	-0.00696203	Fn1	BCKDHB	ENSG00000083123	1
ILMN_1693394	0.160102	0.244401	Fn25	BCKDK	ENSG00000103507	9
ILMN_1665761	0.222541	0.139411	Fn25	BCL11B	ENSG00000127152	1
ILMN_1742410	0.000413827	-0.247103	Fn5	BCL2L1	ENSG00000171552	9
ILMN_1706886	0.290652	0.00557449	Fn1	BCL7A	ENSG00000282873	1
ILMN_2357272	0.0191334	-0.257108	Fn5	BCLAF1	ENSG00000029363	9
ILMN_1676241	-0.040409	-0.237683	Fn1	BCOR	ENSG00000183337	1_9
ILMN_1676241	0.274002	-0.0758033	Fn5	BCOR	ENSG00000183337	1_9
ILMN_1767015	-0.22982	0.00202045	Fn1	BCORL1	ENSG00000085185	1
ILMN_1677637	0.0679893	-0.244328	Fn1	BDH1	ENSG00000275544	9
ILMN_1673360	-0.295156	0.132352	Fn1	BDH2	ENSG00000164039	1
ILMN_3237923	-0.0625365	0.233666	Fn1	BEND2	ENSG00000177324	9
ILMN_1706969	-0.018038	-0.245764	Fn25	BEND6	ENSG00000151917	9
ILMN_2234697	-0.0619766	-0.236685	Fn5	BEX1	ENSG00000133169	9
ILMN_1806473	-0.0617089	0.241042	Fn25	BEX5	ENSG00000184515	9
ILMN_1712608	0.0896056	-0.248053	Fn5	BFSP1	ENSG00000125864	9
ILMN_2372413	-0.0802093	0.248126	Fn25	BID	ENSG00000015475	1_9
ILMN_1770505	0.0030185	-0.225049	Fn25	BIK	ENSG00000100290	9
ILMN_2309245	-0.116407	0.355867	Fn5	BIN1	ENSG00000136717	9		2
ILMN_1681644	0.0778724	-0.23722	Fn1	BIRC3	ENSG00000023445	9
ILMN_1681644	0.107984	0.259202	Fn25	BIRC3	ENSG00000023445	9
ILMN_1801605	0.109713	0.222225	Fn25	BIRC6	ENSG00000115760	9
ILMN_1675612	-0.259834	0.348515	Fn1	BLCAP	ENSG00000166619	1_9		2
ILMN_1787794	0.0384615	0.286295	Fn1	BMF	ENSG00000104081	1_9
ILMN_1800776	0.231134	-0.0310127	Fn1	BMP1	ENSG00000168487	1
ILMN_3307916	0.117429	0.225633	Fn25	BMPER	ENSG00000164619	9
ILMN_1706957	0.0402872	0.227434	Fn1	BMPR1A	ENSG00000107779	9
ILMN_1706957	-0.189338	-0.228773	Fn5	BMPR1A	ENSG00000107779	9
ILMN_2045419	0.232838	0.147152	Fn25	BNIP3L	ENSG00000104765	1
ILMN_2045419	0.23313	-0.0679893	Fn5	BNIP3L	ENSG00000104765	1
ILMN_1730032	0.202751	0.232108	Fn25	BOK	ENSG00000176720	9
ILMN_2258488	0.271641	0.113121	Fn25	BOLA3	ENSG00000163170	1
ILMN_2258488	0.270764	-0.125584	Fn5	BOLA3	ENSG00000163170	1
ILMN_1652472	-0.18094	0.249781	Fn1	BRAF	ENSG00000157764	9
ILMN_2311089	0.230867	0.0668939	Fn25	BRCA1	ENSG00000012048	1
ILMN_2311089	0.257619	-0.0121714	Fn5	BRCA1	ENSG00000012048	1
ILMN_1677794	0.0367575	0.263121	Fn1	BRCA2	ENSG00000139618	9
ILMN_1730019	0.257157	-0.0952045	Fn25	BRD1	ENSG00000100425	1
ILMN_1774134	0.225219	0.0243914	Fn25	BRD4	ENSG00000141867	1
ILMN_1774134	0.328676	-0.0148734	Fn5	BRD4	ENSG00000141867	1	1
ILMN_2349600	-0.0123905	-0.342162	Fn25	BRD8	ENSG00000112983	9		2
ILMN_1658805	0.018963	-0.239265	Fn1	BRE	ENSG00000158019	9
ILMN_1778684	0.0324976	0.223053	Fn25	BRE	ENSG00000158019	9
ILMN_1736836	-0.0148247	0.239703	Fn5	BRF1	ENSG00000185024	9
ILMN_2155172	-0.170813	-0.300487	Fn25	BRIX1	ENSG00000113460	9		2
ILMN_1775943	0.133569	0.22556	Fn25	BRMS1L	ENSG00000100916	9
ILMN_1775943	0.0403116	-0.363875	Fn5	BRMS1L	ENSG00000100916	9		2
ILMN_1658800	0.238875	0.155088	Fn25	BRPF3	ENSG00000096070	1
ILMN_1734483	-0.0849562	0.228773	Fn1	BSDC1	ENSG00000160058	9
ILMN_1770161	0.013851	0.289557	Fn25	BST1	ENSG00000109743	9
ILMN_1705066	-0.258204	-0.261027	Fn1	BTBD11	ENSG00000151136	1_9
ILMN_1705066	0.0751947	0.224684	Fn25	BTBD11	ENSG00000151136	1_9
ILMN_3238274	0.295131	0.0870253	Fn1	BTBD2	ENSG00000133243	1
ILMN_1687743	0.223174	0.122176	Fn25	BTBD7	ENSG00000277222	1
ILMN_1707339	-0.0796738	-0.221543	Fn1	BTG3	ENSG00000281484	9
ILMN_1707339	0.131329	0.339727	Fn25	BTG3	ENSG00000281484	9		2
ILMN_1778536	0.0300633	-0.25224	Fn1	BTLA	ENSG00000186265	1_9
ILMN_2099528	-0.241334	0.110565	Fn25	BTLA	ENSG00000186265	1_9
ILMN_2256894	0.00555015	0.344279	Fn25	BTN2A2	ENSG00000124508	9		2
ILMN_2373831	-0.0570107	-0.250779	Fn1	BTN3A3	ENSG00000111801	9
ILMN_2373831	-0.0632911	0.250925	Fn25	BTN3A3	ENSG00000111801	9
ILMN_1783795	0.00408958	0.229017	Fn5	BTNL3	ENSG00000168903	9
ILMN_1689438	0.103432	-0.235127	Fn1	BTRC	ENSG00000166167	9
ILMN_1689438	-0.0133155	0.317332	Fn25	BTRC	ENSG00000166167	9		2
ILMN_2245180	0.287269	0.184056	Fn25	BUB3	ENSG00000154473	1_9
ILMN_2245180	0.227726	-0.239046	Fn5	BUB3	ENSG00000154473	1_9
ILMN_1730285	-0.272907	0.128165	Fn1	BZW1	ENSG00000082153	1
ILMN_1719577	0.0789922	0.266577	Fn25	C10ORF67	ENSG00000179133	9
ILMN_1775423	-0.0314265	0.266626	Fn5	C10ORF88	ENSG00000119965	9
ILMN_2183519	0.110759	0.225389	Fn25	C10ORF91	ENSG00000180066	9
ILMN_1802192	0.24221	-0.0629503	Fn1	C10ORF99	ENSG00000188373	1
ILMN_1811082	-0.061222	0.248978	Fn25	C11ORF1	ENSG00000137720	9
ILMN_2128967	-0.0815482	-0.263096	Fn5	C11ORF1	ENSG00000137720	9
ILMN_1808163	0.0910662	-0.231646	Fn5	C11ORF24	ENSG00000171067	9
ILMN_1673982	0.120399	0.237342	Fn1	C11ORF40	ENSG00000171987	9
ILMN_1673982	-0.0297225	-0.295253	Fn5	C11ORF40	ENSG00000171987	9
ILMN_1803015	-0.17018	-0.261831	Fn5	C11ORF44	ENSG00000175728	1_9
ILMN_2341487	0.167429	0.221616	Fn5	C11ORF49	ENSG00000149179	9
ILMN_2268593	-0.111368	0.277093	Fn1	C11ORF63	ENSG00000109944	9
ILMN_2268593	-0.161368	-0.236319	Fn25	C11ORF63	ENSG00000109944	9
ILMN_2168520	0.030112	0.224148	Fn25	C11ORF70	ENSG00000137691	1_9
ILMN_2049693	-0.222809	0.00632911	Fn1	C11ORF71	ENSG00000180425	1
ILMN_1793570	-0.238413	0.122882	Fn1	C11ORF72	ENSG00000184224	1
ILMN_1659017	0.0562317	-0.268208	Fn1	C11ORF74	ENSG00000166352	1_9
ILMN_1722880	-0.0390701	0.319572	Fn25	C12ORF40	ENSG00000180116	9		2
ILMN_1736995	0.0552093	0.226509	Fn1	C12ORF66	ENSG00000174206	9
ILMN_3247187	0.24871	-0.0139727	Fn1	C12ORF77	ENSG00000226397	1
ILMN_3247187	0.234591	0.0927215	Fn25	C12ORF77	ENSG00000226397	1
ILMN_2185072	0.00576923	-0.238729	Fn5	C14ORF39	ENSG00000179008	9
ILMN_2389064	0.0035297	-0.244255	Fn25	C15ORF48	ENSG00000166920	9
ILMN_2389064	-0.0460078	0.278165	Fn5	C15ORF48	ENSG00000166920	9
ILMN_1698363	-0.256986	0.0689387	Fn5	C15ORF53	ENSG00000175779	1
ILMN_1656452	-0.311344	-0.228043	Fn25	C16ORF59	ENSG00000162062	1_9	1
ILMN_1656452	-0.310613	0.00903116	Fn5	C16ORF59	ENSG00000162062	1_9	1
ILMN_1711703	0.319279	-0.0222493	Fn1	C16ORF70	ENSG00000125149	1	1
ILMN_1773407	0.355112	-0.221835	Fn1	C16ORF72	ENSG00000182831	1_9	1
ILMN_1773407	0.132984	0.227629	Fn25	C16ORF72	ENSG00000182831	1_9
ILMN_1778382	0.236003	-0.0373174	Fn25	C17ORF102	ENSG00000197322	1
ILMN_1750401	-0.149781	-0.279528	Fn5	C17ORF62	ENSG00000178927	9
ILMN_1682941	0.0173807	-0.235321	Fn1	C18ORF25	ENSG00000152242	1_9
ILMN_1801822	-0.235638	0.0126339	Fn5	C18ORF25	ENSG00000152242	1_9
ILMN_1718365	0.120497	0.268598	Fn5	C19ORF12	ENSG00000131943	1_9
ILMN_1655225	0.224708	-0.204625	Fn5	C19ORF25	ENSG00000119559	1
ILMN_1759184	0.167624	0.259323	Fn25	C19ORF48	ENSG00000167747	9
ILMN_1662187	-0.189654	0.335833	Fn5	C19ORF67	ENSG00000188032	9		2
ILMN_2077886	0.293671	-0.0470302	Fn1	C1ORF109	ENSG00000116922	1
ILMN_1676725	0.0176972	0.22203	Fn25	C1ORF116	ENSG00000182795	1_9
ILMN_1706483	0.248101	0.146568	Fn5	C1ORF116	ENSG00000182795	1_9
ILMN_1805474	0.22887	-0.0577653	Fn25	C1ORF131	ENSG00000143633	1
ILMN_1672811	-0.197858	-0.247736	Fn25	C1ORF159	ENSG00000131591	9
ILMN_1701101	0.142989	-0.226388	Fn1	C1ORF167	ENSG00000215910	9
ILMN_1701101	0.011222	0.241894	Fn5	C1ORF167	ENSG00000215910	9
ILMN_1657683	-0.283544	0.121008	Fn25	C1ORF198	ENSG00000119280	1
ILMN_1657683	-0.28279	0.0367089	Fn5	C1ORF198	ENSG00000119280	1
ILMN_1797735	-0.158204	-0.273466	Fn25	C1ORF21	ENSG00000116667	9
ILMN_1704222	0.291018	0.10628	Fn1	C1ORF27	ENSG00000157181	1
ILMN_1786470	-0.065555	-0.233057	Fn1	C1ORF74	ENSG00000162757	1_9
ILMN_1786470	0.247079	0.322736	Fn25	C1ORF74	ENSG00000162757	1_9		2
ILMN_1793263	0.0300633	0.358398	Fn25	C1ORF94	ENSG00000142698	9		2
ILMN_1694608	0.242989	-0.157108	Fn5	C1QTNF1	ENSG00000173918	1
ILMN_1813307	0.269572	-0.245302	Fn1	C1QTNF2	ENSG00000145861	1_9
ILMN_1813307	-0.0894109	0.26407	Fn25	C1QTNF2	ENSG00000145861	1_9
ILMN_1733288	-0.232108	-0.0770448	Fn25	C1RL	ENSG00000139178	1
ILMN_1781626	-0.281305	-0.0157011	Fn1	C1S	ENSG00000182326	1
ILMN_1672066	-0.227069	-0.0720302	Fn1	C20ORF194	ENSG00000088854	1_9
ILMN_1673005	-0.039703	0.269499	Fn5	C20ORF194	ENSG00000088854	1_9
ILMN_1691228	-0.0566699	0.271957	Fn25	C20ORF197	ENSG00000176659	9
ILMN_1661618	-0.144718	-0.295302	Fn25	C20ORF85	ENSG00000124237	9
ILMN_1808633	-0.232571	-0.207814	Fn1	C20ORF96	ENSG00000196476	1
ILMN_1763401	-0.114581	0.296641	Fn5	C21ORF58	ENSG00000160298	9
ILMN_2110496	0.227093	-0.140239	Fn1	C21ORF91	ENSG00000154642	1
ILMN_1721338	0.263315	0.0797712	Fn1	C22ORF23	ENSG00000128346	1
ILMN_3249095	-0.2389	-0.160127	Fn25	C22ORF24	ENSG00000128254	1
ILMN_3249095	-0.241845	0.164533	Fn5	C22ORF24	ENSG00000128254	1
ILMN_1717371	-0.233836	-0.0145083	Fn1	C22ORF34	ENSG00000188511	1
ILMN_1778132	-0.236733	-0.317746	Fn25	C2CD2L	ENSG00000172375	1_9		2
ILMN_1778132	-0.248807	0.0566943	Fn5	C2CD2L	ENSG00000172375	1_9
ILMN_1769925	-0.0299903	0.271276	Fn1	C2CD4A	ENSG00000198535	9
ILMN_1720833	-0.124245	0.277386	Fn5	C2ORF48	ENSG00000163009	9
ILMN_1655269	0.0445959	-0.300389	Fn5	C2ORF66	ENSG00000187944	9		2
ILMN_3247753	-0.0806232	0.234031	Fn1	C2ORF70	ENSG00000173557	9
ILMN_3247753	-0.0898491	-0.2463	Fn25	C2ORF70	ENSG00000173557	9
ILMN_1797577	0.300463	0.0271178	Fn1	C2ORF73	ENSG00000177994	1	1
ILMN_2279484	0.114216	0.246081	Fn1	C2ORF88	ENSG00000187699	9
ILMN_1662523	0.229017	0.00810613	Fn1	C3	ENSG00000125730	1
ILMN_1728581	0.166967	-0.261758	Fn25	C3ORF18	ENSG00000088543	9
ILMN_1713935	-0.22242	0.0194255	Fn1	C3ORF33	ENSG00000174928	1
ILMN_1795936	0.0948637	0.241772	Fn25	C3ORF36	ENSG00000221972	9
ILMN_2184612	-0.240871	-0.274464	Fn1	C3ORF52	ENSG00000114529	1_9
ILMN_2184612	0.126728	0.245594	Fn25	C3ORF52	ENSG00000114529	1_9
ILMN_1794112	0.128481	0.237171	Fn25	C3ORF56	ENSG00000214324	9
ILMN_1797372	0.0290166	0.235321	Fn1	C3ORF58	ENSG00000181744	9
ILMN_1797372	-0.128189	-0.366358	Fn25	C3ORF58	ENSG00000181744	9		2
ILMN_1694588	-0.26777	-0.0104917	Fn1	C4BPB	ENSG00000123843	1
ILMN_1794239	-0.222468	-0.116894	Fn5	C4ORF26	ENSG00000174792	1
ILMN_1812701	0.238413	-0.244231	Fn1	C4ORF33	ENSG00000151470	1_9
ILMN_3249240	-0.304649	-0.234761	Fn25	C4ORF46	ENSG00000205208	1_9	1
ILMN_3249240	-0.263048	0.108252	Fn5	C4ORF46	ENSG00000205208	1_9
ILMN_1677292	0.156767	0.244085	Fn25	C5ORF30	ENSG00000181751	9
ILMN_3246356	-0.280282	-0.12702	Fn25	C5ORF49	ENSG00000215217	1
ILMN_3246356	-0.264946	-0.0131451	Fn5	C5ORF49	ENSG00000215217	1
ILMN_1783023	-0.0128773	0.259177	Fn25	C5ORF51	ENSG00000205765	9
ILMN_1704253	0.135151	0.244961	Fn25	C6ORF106	ENSG00000196821	9
ILMN_1813236	0.0877313	-0.273783	Fn25	C6ORF136	ENSG00000224120	9
ILMN_1761762	-0.266237	0.0366845	Fn1	C6ORF141	ENSG00000197261	1
ILMN_1711203	0.00474684	0.235881	Fn1	C6ORF15	ENSG00000225543	9
ILMN_2307407	0.0658228	-0.238437	Fn1	C6ORF25	ENSG00000224393	9
ILMN_1653797	0.104747	0.231402	Fn25	C6ORF62	ENSG00000112308	9
ILMN_1730048	0.232911	0.0664557	Fn1	C7ORF26	ENSG00000146576	1
ILMN_1706101	0.239241	-0.077629	Fn25	C7ORF31	ENSG00000153790	1
ILMN_1790211	0.315993	-0.0636076	Fn25	C7ORF57	ENSG00000164746	1	1
ILMN_1790211	0.342162	0.0989289	Fn5	C7ORF57	ENSG00000164746	1	1
ILMN_1657149	-0.142016	0.224586	Fn25	C8ORF46	ENSG00000169085	9
ILMN_3307154	0.27091	0.190944	Fn1	C8ORF49	ENSG00000255394	1
ILMN_1777477	-0.0687439	-0.245424	Fn5	C9ORF106	ENSG00000179082	9
ILMN_1769538	-0.229017	0.0955696	Fn1	C9ORF139	ENSG00000180539	1
ILMN_1761138	-0.0693768	-0.231646	Fn5	C9ORF142	ENSG00000148362	9
ILMN_1678189	0.224757	0.0706913	Fn1	C9ORF153	ENSG00000187753	1
ILMN_1719280	0.110394	0.228359	Fn5	C9ORF163	ENSG00000196366	9
ILMN_1717248	0.131232	-0.36648	Fn1	C9ORF66	ENSG00000183784	9		2
ILMN_3244065	0.0988315	-0.257546	Fn5	C9ORF69	ENSG00000238227	9
ILMN_2295252	0.0382668	0.262439	Fn25	C9ORF72	ENSG00000147894	1_9
ILMN_1666742	0.222687	-0.0796738	Fn5	C9ORF72	ENSG00000147894	1_9
ILMN_1731370	-0.0217624	0.265579	Fn5	C9ORF84	ENSG00000165181	9
ILMN_1806758	0.261977	-0.0651168	Fn1	C9ORF85	ENSG00000155621	1
ILMN_2199439	0.0813291	0.260346	Fn1	CA2	ENSG00000104267	9
ILMN_1708790	0.27573	0.0802337	Fn25	CA6	ENSG00000131686	1
ILMN_1783598	-0.179382	0.230136	Fn5	CAB39L	ENSG00000102547	9
ILMN_1738854	-0.231353	-0.0946689	Fn25	CACHD1	ENSG00000158966	1_9
ILMN_1685201	-0.249537	-0.257984	Fn5	CACHD1	ENSG00000158966	1_9
ILMN_1761851	-0.232278	-0.0196689	Fn1	CACNA1A	ENSG00000141837	1
ILMN_1691855	-0.0377799	0.274684	Fn1	CACNA1B	ENSG00000148408	9
ILMN_1666775	0.288096	0.0787975	Fn25	CACNA1C	ENSG00000151067	1
ILMN_2404493	0.0626339	-0.320789	Fn1	CACNA2D4	ENSG00000151062	1_9		2
ILMN_2404493	0.240701	-0.0889484	Fn5	CACNA2D4	ENSG00000151062	1_9
ILMN_1768758	-0.240677	0.130721	Fn1	CACNG3	ENSG00000006116	1
ILMN_1748102	0.0196446	0.275682	Fn1	CACNG5	ENSG00000075429	9
ILMN_1748102	-0.0239289	-0.274051	Fn5	CACNG5	ENSG00000075429	9
ILMN_2106874	0.38408	-0.0680623	Fn1	CACNG8	ENSG00000142408	1_9	1
ILMN_1776079	0.0254625	-0.240531	Fn5	CACNG8	ENSG00000142408	1_9
ILMN_1691340	0.234445	-0.100438	Fn1	CACYBP	ENSG00000116161	1
ILMN_1665547	-0.0163827	0.238973	Fn25	CADPS	ENSG00000163618	9
ILMN_1760199	-0.0211782	-0.324513	Fn1	CALB1	ENSG00000104327	9		2
ILMN_1760199	0.112463	0.288851	Fn25	CALB1	ENSG00000104327	9
ILMN_1766200	0.228919	0.0949854	Fn1	CALHM2	ENSG00000138172	1
ILMN_1683415	0.190896	-0.231719	Fn1	CAMK2D	ENSG00000145349	9
ILMN_1683415	0.0134615	0.256962	Fn25	CAMK2D	ENSG00000145349	9
ILMN_1794863	-0.0514362	-0.223223	Fn1	CAMK2N1	ENSG00000162545	9
ILMN_1744647	-0.0246349	-0.233204	Fn25	CAND1	ENSG00000111530	9
ILMN_1691237	-0.237853	0.111149	Fn5	CAP2	ENSG00000112186	1
ILMN_1677108	-0.0278481	0.246276	Fn25	CAPN13	ENSG00000162949	9
ILMN_1782897	-0.185833	-0.399318	Fn25	CAPRIN1	ENSG00000135387	1_9		2
ILMN_1782897	-0.262463	-0.0702775	Fn5	CAPRIN1	ENSG00000135387	1_9
ILMN_1768870	-0.0888267	0.243939	Fn25	CAPZA2	ENSG00000198898	9
ILMN_2069196	0.223953	-0.0424781	Fn25	CAPZA3	ENSG00000177938	1_9
ILMN_2069196	0.234007	-0.261076	Fn5	CAPZA3	ENSG00000177938	1_9
ILMN_2053921	0.0566699	0.25129	Fn25	CAPZB	ENSG00000077549	9
ILMN_1779854	0.131232	-0.228773	Fn5	CARD6	ENSG00000132357	9
ILMN_1702296	-0.0303554	-0.285808	Fn1	CARTPT	ENSG00000164326	9
ILMN_1702296	0.189825	0.221908	Fn25	CARTPT	ENSG00000164326	9
ILMN_1708983	0.00752191	0.235005	Fn1	CASC1	ENSG00000118307	9
ILMN_1808546	0.225122	0.0459834	Fn1	CASC2	ENSG00000177640	1
ILMN_1665004	0.35224	0.101728	Fn25	CASC3	ENSG00000108349	1	1
ILMN_1665004	0.337829	-0.0270935	Fn5	CASC3	ENSG00000108349	1	1
ILMN_1739513	0.203603	-0.283471	Fn1	CASP14	ENSG00000105141	9
ILMN_1736568	0.113023	-0.228262	Fn5	CASP2	ENSG00000106144	9
ILMN_1731639	-0.0581792	0.26205	Fn25	CASP3	ENSG00000164305	9
ILMN_1809313	0.0353944	-0.25869	Fn5	CASP8	ENSG00000064012	9
ILMN_1813949	-0.023223	0.252264	Fn25	CASQ1	ENSG00000143318	9
ILMN_1789394	-0.226801	0.0722249	Fn1	CATSPER1	ENSG00000175294	1
ILMN_1762091	-0.0367089	0.23313	Fn1	CATSPERB	ENSG00000274338	9
ILMN_1735220	-0.232205	-0.0736125	Fn1	CAV2	ENSG00000105971	1_9
ILMN_1658835	0.183739	-0.229382	Fn5	CAV2	ENSG00000105971	1_9
ILMN_1657627	0.0431597	-0.2713	Fn1	CBFA2T3	ENSG00000129993	9
ILMN_1766408	0.233398	-0.0677459	Fn1	CBFB	ENSG00000067955	1
ILMN_1716080	0.230672	-0.0687683	Fn1	CBL	ENSG00000110395	1
ILMN_2073732	0.116407	0.230258	Fn1	CBLL1	ENSG00000105879	9
ILMN_1712461	-0.141894	0.233374	Fn1	CBLN1	ENSG00000102924	9
ILMN_1804735	-0.240871	-0.012001	Fn25	CBS	ENSG00000160200	1
ILMN_1770678	0.255891	-0.0409932	Fn1	CBX2	ENSG00000173894	1
ILMN_1813028	-0.0771178	0.229309	Fn5	CBX5	ENSG00000094916	9
ILMN_1678484	0.232765	-0.185419	Fn1	CBY1	ENSG00000100211	1
ILMN_1811786	-0.258447	-0.0787488	Fn25	CCDC102B	ENSG00000150636	1
ILMN_1811786	-0.27371	0.0745618	Fn5	CCDC102B	ENSG00000150636	1
ILMN_1658376	0.0617089	-0.242965	Fn5	CCDC114	ENSG00000105479	9
ILMN_1795085	0.186952	-0.226315	Fn25	CCDC116	ENSG00000161180	1_9
ILMN_1725071	0.118598	-0.232035	Fn25	CCDC12	ENSG00000160799	9
ILMN_1705843	-0.23666	-0.088705	Fn25	CCDC122	ENSG00000151773	1
ILMN_2174875	0.0408228	0.250755	Fn1	CCDC13	ENSG00000244607	9
ILMN_1790555	-0.240117	-0.237098	Fn25	CCDC146	ENSG00000135205	1_9
ILMN_1790555	-0.268549	0.135589	Fn5	CCDC146	ENSG00000135205	1_9
ILMN_1727511	0.227726	0.135005	Fn25	CCDC158	ENSG00000163749	1
ILMN_1787441	-0.00730282	-0.255769	Fn1	CCDC17	ENSG00000159588	9
ILMN_1787441	-0.0710565	0.242551	Fn5	CCDC17	ENSG00000159588	9
ILMN_1804953	-0.329041	-0.0449367	Fn1	CCDC18	ENSG00000122483	1	1
ILMN_1811167	0.222785	-0.0117819	Fn25	CCDC27	ENSG00000162592	1
ILMN_1681136	-0.229528	-0.0753165	Fn5	CCDC33	ENSG00000140481	1
ILMN_2288784	-0.204674	-0.225803	Fn25	CCDC34	ENSG00000109881	9
ILMN_2210298	-0.242308	0.0907498	Fn1	CCDC61	ENSG00000104983	1
ILMN_1663370	0.308204	0.172736	Fn25	CCDC62	ENSG00000130783	1	1
ILMN_2203876	0.0708374	-0.285565	Fn1	CCDC68	ENSG00000166510	9
ILMN_1657680	0.0885102	-0.229844	Fn1	CCDC69	ENSG00000198624	9
ILMN_1711473	0.0568403	0.234007	Fn1	CCDC78	ENSG00000162004	9
ILMN_1794534	-0.0785784	0.243817	Fn5	CCDC81	ENSG00000149201	9
ILMN_1657332	-0.221373	-0.187683	Fn1	CCDC85B	ENSG00000175602	1_9
ILMN_1657332	0.0102483	0.284177	Fn5	CCDC85B	ENSG00000175602	1_9
ILMN_1706691	-0.241261	0.12556	Fn1	CCDC87	ENSG00000182791	1
ILMN_2232166	-0.15	0.221811	Fn25	CCDC90B	ENSG00000137500	1_9
ILMN_2232166	-0.224343	-0.0484907	Fn5	CCDC90B	ENSG00000137500	1_9
ILMN_1731107	-0.00275073	0.239995	Fn25	CCDC92	ENSG00000275035	9
ILMN_3245310	0.234104	0.0320351	Fn25	CCDC94	ENSG00000105248	1
ILMN_1686109	0.265093	0.0877799	Fn1	CCL23	ENSG00000274736	1
ILMN_1774087	-0.23167	0.153749	Fn25	CCL28	ENSG00000151882	1
ILMN_1772964	-0.350487	-0.114021	Fn25	CCL8	ENSG00000108700	1	1
ILMN_1772964	-0.356719	0.00391918	Fn5	CCL8	ENSG00000108700	1	1
ILMN_1784352	-0.0555501	-0.305331	Fn1	CCM2	ENSG00000136280	1_9		2
ILMN_1784352	0.213462	0.233909	Fn25	CCM2	ENSG00000136280	1_9
ILMN_1705757	-0.131353	0.235102	Fn25	CCNB3	ENSG00000147082	1_9
ILMN_1691942	0.0222006	-0.239873	Fn5	CCNI	ENSG00000118816	9
ILMN_1676631	-0.175438	0.24686	Fn1	CCNO	ENSG00000152669	9
ILMN_1758606	-0.0269231	0.249659	Fn25	CCNY	ENSG00000108100	9
ILMN_1656684	0.00701071	0.269547	Fn25	CCR3	ENSG00000183625	9
ILMN_3190833	-0.247103	-0.213705	Fn25	CCRL2	ENSG00000121797	1_9
ILMN_3190833	-0.223053	0.00472249	Fn5	CCRL2	ENSG00000121797	1_9
ILMN_2290998	-0.223978	-0.0216164	Fn25	CCS	ENSG00000173992	1
ILMN_2396444	-0.164533	0.264752	Fn1	CD14	ENSG00000170458	9
ILMN_2396444	-0.102434	-0.290117	Fn25	CD14	ENSG00000170458	9
ILMN_1661589	0.00847128	-0.228311	Fn5	CD151	ENSG00000177697	9
ILMN_1783852	0.226436	-0.0340068	Fn5	CD164	ENSG00000135535	1
ILMN_1726230	0.142454	0.238583	Fn1	CD1B	ENSG00000158485	9
ILMN_1654210	0.100268	0.241431	Fn25	CD1C	ENSG00000158481	9
ILMN_1719433	0.0920399	0.355599	Fn1	CD1D	ENSG00000158473	9		2
ILMN_1784272	0.0686222	-0.273174	Fn25	CD1E	ENSG00000158488	9
ILMN_1784272	0.0133155	0.2574	Fn5	CD1E	ENSG00000158488	9
ILMN_1718754	-0.272955	-0.0398491	Fn25	CD207	ENSG00000116031	1
ILMN_1676372	0.220643	-0.236685	Fn1	CD209	ENSG00000090659	1_9
ILMN_1702534	-0.226485	-0.0944012	Fn25	CD244	ENSG00000122223	1
ILMN_1701914	-0.0667965	-0.23094	Fn1	CD274	ENSG00000120217	1_9
ILMN_1701914	0.328481	0.315019	Fn25	CD274	ENSG00000120217	1_9	1	2
ILMN_1701914	0.258423	-0.0598832	Fn5	CD274	ENSG00000120217	1_9
ILMN_1683747	0.236587	-0.0649708	Fn1	CD276	ENSG00000103855	1
ILMN_1782741	0.251095	-0.162999	Fn1	CD300LB	ENSG00000178789	1
ILMN_2257587	-0.249513	0.14075	Fn1	CD34	ENSG00000174059	1
ILMN_2325837	-0.0916261	-0.222055	Fn25	CD3D	ENSG00000167286	9
ILMN_1739794	-0.0628043	0.237731	Fn1	CD3E	ENSG00000198851	9
ILMN_2307744	0.22332	0.0368549	Fn5	CD46	ENSG00000117335	1
ILMN_1662843	-0.293768	0.224391	Fn25	CD53	ENSG00000143119	1_9
ILMN_1724789	-0.140798	0.232717	Fn1	CD59	ENSG00000085063	9
ILMN_1746565	0.348004	0.148685	Fn25	CD6	ENSG00000013725	1	1
ILMN_1746565	0.358228	-0.110346	Fn5	CD6	ENSG00000013725	1	1
ILMN_1792538	-0.230112	-0.00155794	Fn1	CD7	ENSG00000173762	1
ILMN_1761464	0.236952	0.116967	Fn1	CD74	ENSG00000019582	1
ILMN_1669005	0.221641	-0.0692551	Fn5	CD8B	ENSG00000172116	1
ILMN_1695423	-0.0336173	-0.228116	Fn1	CD9	ENSG00000010278	9
ILMN_1695423	0.0988072	0.228578	Fn5	CD9	ENSG00000010278	9
ILMN_1704730	-0.266723	0.0969815	Fn1	CD93	ENSG00000125810	1
ILMN_2415786	0.290166	-0.0912123	Fn1	CD96	ENSG00000153283	1
ILMN_2056032	-0.222152	-0.0850779	Fn1	CD99	ENSG00000002586	1
ILMN_1805180	0.306962	-0.0229065	Fn1	CDAN1	ENSG00000140326	1	1
ILMN_1774557	-0.131353	-0.28408	Fn25	CDC14A	ENSG00000079335	9
ILMN_2379560	0.0684518	0.237634	Fn25	CDC14B	ENSG00000081377	9
ILMN_2338323	-0.0364411	0.278189	Fn1	CDC25B	ENSG00000101224	9
ILMN_2338323	-0.114046	-0.23425	Fn25	CDC25B	ENSG00000101224	9
ILMN_2408139	0.255136	-0.0162853	Fn1	CDC42	ENSG00000070831	1
ILMN_2401964	-0.0277751	-0.230428	Fn1	CDC42EP1	ENSG00000128283	9
ILMN_2313926	0.0151412	-0.307254	Fn25	CDC42SE2	ENSG00000158985	9		2
ILMN_1701614	0.028335	-0.243963	Fn5	CDC73	ENSG00000134371	9
ILMN_2230683	-0.260857	0.00367575	Fn25	CDCA7L	ENSG00000164649	1
ILMN_1709294	-0.265385	0.161831	Fn1	CDCA8	ENSG00000134690	1
ILMN_1708167	-0.287244	-0.0605404	Fn25	CDCP1	ENSG00000163814	1
ILMN_1708167	-0.223101	-0.0268014	Fn5	CDCP1	ENSG00000163814	1
ILMN_1770940	0.276704	0.105769	Fn1	CDH1	ENSG00000039068	1
ILMN_1770940	-0.22276	-0.0865141	Fn25	CDH1	ENSG00000039068	1
ILMN_1791270	0.0297468	0.318257	Fn25	CDH10	ENSG00000040731	9		2
ILMN_1784036	-0.125438	0.226412	Fn25	CDH15	ENSG00000129910	9
ILMN_1685958	0.108642	-0.232863	Fn1	CDH26	ENSG00000124215	9
ILMN_1704294	0.223126	-0.205404	Fn1	CDH3	ENSG00000062038	1_9
ILMN_1704294	0.0217868	0.242551	Fn5	CDH3	ENSG00000062038	1_9
ILMN_1813352	0.0617819	0.276412	Fn5	CDH7	ENSG00000081138	9
ILMN_1675454	0.0115385	0.437098	Fn1	CDH9	ENSG00000113100	9		2
ILMN_1675454	-0.125463	-0.287999	Fn25	CDH9	ENSG00000113100	9
ILMN_1770425	-0.205988	-0.244985	Fn25	CDIPT	ENSG00000103502	9
ILMN_3306950	-0.00839825	-0.35056	Fn25	CDK10	ENSG00000185324	9		2
ILMN_1690653	-0.072444	0.305039	Fn1	CDK2AP2	ENSG00000167797	9		2
ILMN_1690653	-0.0478335	-0.256061	Fn25	CDK2AP2	ENSG00000167797	9
ILMN_1781987	0.246884	0.0181597	Fn1	CDK5	ENSG00000164885	1
ILMN_1781987	0.257571	0.129601	Fn5	CDK5	ENSG00000164885	1
ILMN_1812289	0.282887	0.124489	Fn25	CDK5RAP1	ENSG00000101391	1
ILMN_1812289	0.290847	0.0435735	Fn5	CDK5RAP1	ENSG00000101391	1
ILMN_1655990	-0.280574	0.0221276	Fn25	CDK5RAP2	ENSG00000136861	1
ILMN_1655990	-0.287244	-0.0394596	Fn5	CDK5RAP2	ENSG00000136861	1
ILMN_1802615	-0.29036	0.021446	Fn25	CDK6	ENSG00000105810	1
ILMN_1802615	-0.299343	-0.0831305	Fn5	CDK6	ENSG00000105810	1
ILMN_1782441	0.301461	-0.176777	Fn1	CDKL2	ENSG00000138769	1_9	1
ILMN_1782441	0.146105	0.257035	Fn25	CDKL2	ENSG00000138769	1_9
ILMN_2277725	0.305039	0.097517	Fn25	CDKL5	ENSG00000008086	1	1
ILMN_2277725	0.255453	0.0156037	Fn5	CDKL5	ENSG00000008086	1
ILMN_1722811	0.105891	0.259153	Fn1	CDKN1B	ENSG00000111276	9
ILMN_1656415	-0.0106621	0.231426	Fn1	CDKN2C	ENSG00000123080	9
ILMN_1748883	-0.123832	-0.230185	Fn25	CDKN2D	ENSG00000129355	9
ILMN_1720270	-0.0728092	-0.333569	Fn25	CDR2	ENSG00000140743	9		2
ILMN_1651237	0.0204722	-0.232571	Fn1	CDT1	ENSG00000167513	9
ILMN_3244898	0.0126339	0.2389	Fn5	CEACAM18	ENSG00000213822	9
ILMN_1813957	-0.239387	-0.0895326	Fn5	CEACAM7	ENSG00000280501	1
ILMN_1702229	0.286685	0.0515093	Fn1	CECR6	ENSG00000183307	1
ILMN_1688458	-0.101217	0.221787	Fn25	CELA2B	ENSG00000215704	9
ILMN_1678947	-0.224611	0.205526	Fn5	CELP	ENSG00000170827	1
ILMN_1691290	0.218647	0.00296981	Fn1	CELSR3	ENSG00000008300	1
ILMN_2392472	-0.134786	0.263169	Fn1	CENPA	ENSG00000115163	9
ILMN_2225718	-0.242746	0.0739533	Fn1	CENPE	ENSG00000138778	1
ILMN_1664516	-0.250876	0.0820837	Fn5	CENPF	ENSG00000117724	1
ILMN_2186715	-0.0848345	-0.233666	Fn25	CENPH	ENSG00000153044	9
ILMN_1658010	0.234445	-0.030185	Fn1	CENPI	ENSG00000102384	1
ILMN_1661776	0.0185248	-0.229844	Fn25	CENPJ	ENSG00000151849	9
ILMN_1737195	0.231621	0.149318	Fn5	CENPK	ENSG00000123219	1
ILMN_2368718	-0.134834	-0.239094	Fn1	CENPM	ENSG00000100162	9
ILMN_1787477	-0.227653	0.129722	Fn1	CENPO	ENSG00000138092	1
ILMN_1781077	-0.123466	-0.223832	Fn5	CEP120	ENSG00000168944	9
ILMN_2294684	-0.22814	0.143793	Fn1	CEP170	ENSG00000276725	1
ILMN_1703754	-0.0139241	-0.286855	Fn1	CEP192	ENSG00000101639	9
ILMN_1741350	0.080112	0.227118	Fn25	CEP70	ENSG00000114107	9
ILMN_2266309	-0.246762	-0.132449	Fn25	CEPT1	ENSG00000134255	1
ILMN_1750563	-0.261587	-0.0929893	Fn25	CERCAM	ENSG00000167123	1
ILMN_1750563	-0.333398	-0.00189873	Fn5	CERCAM	ENSG00000167123	1	1
ILMN_1801091	0.250316	0.0214703	Fn5	CERKL	ENSG00000188452	1
ILMN_2098013	-0.0649464	-0.26648	Fn5	CETP	ENSG00000087237	9
ILMN_1777190	0.0148734	0.292502	Fn25	CFD	ENSG00000274619	9
ILMN_1800837	-0.124416	-0.260151	Fn25	CFDP1	ENSG00000153774	9
ILMN_1698144	-0.222347	0.0172347	Fn25	CFH	ENSG00000000971	1_9
ILMN_1810910	0.0575949	0.226777	Fn5	CFH	ENSG00000000971	1_9
ILMN_1739855	-0.226558	0.173856	Fn1	CGB7	ENSG00000196337	1
ILMN_1797806	-0.130672	-0.246519	Fn25	CGGBP1	ENSG00000163320	9
ILMN_1752631	-0.0195472	-0.268135	Fn5	CGGBP1	ENSG00000163320	9
ILMN_1796939	0.0647517	-0.27724	Fn25	CHAT	ENSG00000070748	9
ILMN_1744138	-0.282473	0.117186	Fn1	CHCHD7	ENSG00000170791	1
ILMN_1658411	0.239216	-0.104284	Fn1	CHD4	ENSG00000111642	1
ILMN_1806122	0.0101753	-0.295375	Fn1	CHD8	ENSG00000100888	9
ILMN_3251423	-0.0642648	0.235857	Fn1	CHDH	ENSG00000016391	1_9
ILMN_1653828	0.086222	0.22814	Fn1	CHFR	ENSG00000072609	1_9
ILMN_1653828	-0.230964	-0.0450584	Fn5	CHFR	ENSG00000072609	1_9
ILMN_3307868	0.0248296	-0.221519	Fn25	CHI3L1	ENSG00000133048	9
ILMN_1685045	0.093111	-0.291285	Fn1	CHI3L2	ENSG00000064886	9
ILMN_1763437	-0.0299416	-0.240896	Fn5	CHIC1	ENSG00000204116	9
ILMN_2069615	0.151193	0.260175	Fn25	CHID1	ENSG00000177830	9
ILMN_1771238	0.141529	0.263194	Fn25	CHM	ENSG00000188419	9
ILMN_1711542	0.0475657	-0.275998	Fn25	CHMP4C	ENSG00000164695	9
ILMN_2403237	-0.0309883	-0.307376	Fn5	CHN2	ENSG00000106069	9		2
ILMN_1776337	0.0229065	-0.281207	Fn25	CHORDC1	ENSG00000110172	9
ILMN_1682737	-0.0457644	-0.253019	Fn25	CHRDL2	ENSG00000054938	9
ILMN_1660882	-0.224245	0.267137	Fn1	CHRM4	ENSG00000180720	1_9
ILMN_1698849	-0.136855	-0.303992	Fn25	CHRNA2	ENSG00000120903	9		2
ILMN_1794816	-0.116967	-0.246276	Fn25	CHRNA3	ENSG00000080644	9
ILMN_1794816	-0.0602726	0.224562	Fn5	CHRNA3	ENSG00000080644	9
ILMN_1741131	0.00557449	0.225073	Fn5	CHRNB1	ENSG00000170175	9
ILMN_1736218	0.037001	0.247663	Fn5	CHRNB3	ENSG00000147432	9
ILMN_1661355	-0.243257	-0.255063	Fn1	CHRND	ENSG00000135902	1_9
ILMN_1735058	0.2926	0.0518744	Fn25	CHST12	ENSG00000136213	1
ILMN_1735058	0.334056	0.144158	Fn5	CHST12	ENSG00000136213	1	1
ILMN_1723481	0.0689387	0.244596	Fn5	CHST3	ENSG00000122863	9
ILMN_1732831	-0.263242	0.104869	Fn1	CHST7	ENSG00000147119	1
ILMN_1684205	0.229747	0.0418939	Fn25	CIB1	ENSG00000185043	1
ILMN_1714489	0.0042113	0.24591	Fn25	CIB2	ENSG00000136425	9
ILMN_1736013	-0.073369	0.221543	Fn5	CIB3	ENSG00000141977	9
ILMN_1765257	-0.0580331	0.246495	Fn25	CINP	ENSG00000100865	9
ILMN_1738207	-0.236514	-0.132157	Fn1	CISH	ENSG00000114737	1_9
ILMN_1738207	-0.164192	0.234469	Fn5	CISH	ENSG00000114737	1_9
ILMN_1695579	-0.0161392	0.221349	Fn1	CIT	ENSG00000122966	9
ILMN_1695579	0.0737829	-0.227532	Fn5	CIT	ENSG00000122966	9
ILMN_1748770	-0.288802	-0.0541626	Fn25	CKAP5	ENSG00000175216	1
ILMN_1748770	-0.292332	0.1926	Fn5	CKAP5	ENSG00000175216	1
ILMN_1700507	0.0764849	-0.242795	Fn1	CLASP1	ENSG00000074054	1_9
ILMN_1700507	0.268671	0.171908	Fn25	CLASP1	ENSG00000074054	1_9
ILMN_1654875	0.175049	-0.243135	Fn1	CLC	ENSG00000105205	9
ILMN_1654875	0.0639241	0.259202	Fn25	CLC	ENSG00000105205	9
ILMN_1686865	-0.128311	-0.267356	Fn1	CLCN1	ENSG00000188037	9
ILMN_1690327	-0.052629	0.23593	Fn1	CLCN5	ENSG00000171365	9
ILMN_1724686	0.0753651	-0.240141	Fn25	CLDN1	ENSG00000163347	9
ILMN_1685194	0.0719815	-0.231426	Fn25	CLDN10	ENSG00000134873	9
ILMN_1707670	0.232108	0.0719085	Fn25	CLDN16	ENSG00000113946	1
ILMN_2415303	-0.234834	-0.0532132	Fn25	CLEC10A	ENSG00000132514	1
ILMN_1807359	-0.0437196	-0.275706	Fn25	CLEC11A	ENSG00000105472	9
ILMN_2292178	0.335175	0.100487	Fn25	CLEC12A	ENSG00000172322	1	1
ILMN_2292178	0.372395	-0.20387	Fn5	CLEC12A	ENSG00000172322	1	1
ILMN_1709204	-0.138705	0.233228	Fn5	CLEC4A	ENSG00000111729	9
ILMN_1665457	0.31704	0.25241	Fn25	CLEC4C	ENSG00000198178	1_9	1
ILMN_1665457	0.226826	-0.0040409	Fn5	CLEC4C	ENSG00000198178	1_9
ILMN_1771664	-0.0993427	-0.239922	Fn25	CLEC4E	ENSG00000166523	9
ILMN_1723115	0.154041	-0.238705	Fn1	CLEC4F	ENSG00000152672	9
ILMN_1723115	-0.0254138	0.245058	Fn25	CLEC4F	ENSG00000152672	9
ILMN_1778964	0.0881694	-0.233374	Fn5	CLIC5	ENSG00000112782	9
ILMN_1745076	-0.222322	0.102678	Fn1	CLINT1	ENSG00000113282	1_9
ILMN_1745076	-0.0221519	-0.235906	Fn5	CLINT1	ENSG00000113282	1_9
ILMN_1684038	0.0594206	-0.255745	Fn1	CLIP1	ENSG00000130779	9
ILMN_1684038	0.0542843	0.251558	Fn25	CLIP1	ENSG00000130779	9
ILMN_2352190	0.106865	0.242892	Fn25	CLIP2	ENSG00000106665	9
ILMN_2394027	-0.105599	0.228797	Fn5	CLK3	ENSG00000179335	9
ILMN_2124221	0.0325706	-0.298004	Fn1	CLLU1OS	ENSG00000205057	9
ILMN_2124221	-0.0962025	0.291918	Fn25	CLLU1OS	ENSG00000205057	9
ILMN_3251242	0.0345424	-0.248442	Fn5	CLMN	ENSG00000165959	9
ILMN_1681235	-0.0725901	-0.234883	Fn1	CLPB	ENSG00000162129	9
ILMN_1725705	-0.0347371	-0.274026	Fn25	CLPP	ENSG00000125656	9
ILMN_1752802	-0.242916	-0.100268	Fn25	CLPTM1L	ENSG00000274811	1
ILMN_1798298	-0.265312	-0.0790166	Fn1	CLU	ENSG00000120885	1
ILMN_1804788	0.19832	0.263729	Fn25	CLVS2	ENSG00000146352	9
ILMN_1709634	0.0168695	0.277215	Fn1	CMBL	ENSG00000164237	9
ILMN_1673030	0.169231	-0.233009	Fn5	CMKLR1	ENSG00000174600	9
ILMN_1738642	-0.23425	-0.0617089	Fn25	CMPK1	ENSG00000162368	1
ILMN_1738642	-0.291675	0.0985881	Fn5	CMPK1	ENSG00000162368	1
ILMN_1781450	0.222128	-0.0686952	Fn1	CMTM4	ENSG00000183723	1
ILMN_1698934	-0.344377	-0.262439	Fn25	CMTM7	ENSG00000153551	1_9	1
ILMN_1698934	-0.264119	-0.0099075	Fn5	CMTM7	ENSG00000153551	1_9
ILMN_1769319	0.259177	-0.106621	Fn1	CNBP	ENSG00000169714	1
ILMN_1803838	-0.243574	-0.219791	Fn1	CNFN	ENSG00000105427	1_9
ILMN_1655095	0.240993	0.162269	Fn25	CNGA4	ENSG00000132259	1
ILMN_1655095	0.232327	-0.0316699	Fn5	CNGA4	ENSG00000132259	1
ILMN_1748844	-0.12573	-0.229625	Fn25	CNKSR3	ENSG00000153721	9
ILMN_1708486	-0.254357	0.0261198	Fn25	CNN2	ENSG00000064666	1
ILMN_1708486	-0.229503	0.0658471	Fn5	CNN2	ENSG00000064666	1
ILMN_1655720	0.228627	0.186538	Fn1	CNNM4	ENSG00000158158	1
ILMN_1677840	0.00209348	-0.241894	Fn1	CNOT1	ENSG00000125107	9
ILMN_1794324	0.067332	-0.224562	Fn5	CNOT4	ENSG00000080802	9
ILMN_2083833	0.0613924	0.232181	Fn25	CNOT6L	ENSG00000138767	9
ILMN_1686477	-0.179382	-0.277069	Fn25	CNOT7	ENSG00000198791	9
ILMN_1736068	-0.0913583	-0.294036	Fn1	CNOT8	ENSG00000155508	9
ILMN_1812967	-0.00640214	-0.232692	Fn25	CNPY3	ENSG00000137161	9
ILMN_1813581	-0.125389	0.243038	Fn5	CNR1	ENSG00000118432	9
ILMN_3187324	0.100876	-0.225755	Fn1	CNRIP1	ENSG00000119865	1_9
ILMN_3187324	0.30723	0.0870983	Fn25	CNRIP1	ENSG00000119865	1_9	1
ILMN_3187324	0.271787	-0.0377313	Fn5	CNRIP1	ENSG00000119865	1_9
ILMN_1807525	0.0337877	-0.296105	Fn5	CNTD2	ENSG00000105219	9
ILMN_1710289	0.240336	-0.00192308	Fn25	CNTN5	ENSG00000149972	1
ILMN_1710289	0.252945	0.0909445	Fn5	CNTN5	ENSG00000149972	1
ILMN_1690223	-0.083739	0.256426	Fn1	CNTNAP2	ENSG00000174469	1_9
ILMN_1690223	-0.232863	-0.26149	Fn25	CNTNAP2	ENSG00000174469	1_9
ILMN_1753498	-0.0756329	0.264265	Fn1	COASY	ENSG00000068120	9
ILMN_1791873	-0.064776	0.223369	Fn25	COG1	ENSG00000166685	9
ILMN_2399877	0.355234	0.0931353	Fn1	COG5	ENSG00000164597	1_9	1
ILMN_2311052	-0.11149	-0.233204	Fn25	COL13A1	ENSG00000197467	9
ILMN_1786598	0.236003	-0.0376339	Fn25	COL14A1	ENSG00000187955	1
ILMN_1786598	0.255161	0.0148491	Fn5	COL14A1	ENSG00000187955	1
ILMN_1784532	0.0100049	-0.32629	Fn1	COL22A1	ENSG00000169436	9		2
ILMN_1784532	0.0235881	0.359372	Fn5	COL22A1	ENSG00000169436	9		2
ILMN_1788377	-0.266431	-0.215214	Fn1	COL27A1	ENSG00000196739	1_9
ILMN_3240788	0.252118	0.093111	Fn25	COL28A1	ENSG00000215018	1
ILMN_1742534	0.163048	0.249537	Fn25	COL4A5	ENSG00000188153	1_9
ILMN_1675857	0.0898734	0.257011	Fn5	COL4A6	ENSG00000197565	9
ILMN_1796288	-0.0522152	-0.266237	Fn1	COL5A3	ENSG00000080573	9
ILMN_1783909	-0.0625852	-0.234031	Fn1	COL6A2	ENSG00000142173	9
ILMN_1751161	0.0440847	-0.236879	Fn1	COL7A1	ENSG00000114270	1_9
ILMN_1751161	0.23223	0.192648	Fn25	COL7A1	ENSG00000114270	1_9
ILMN_1735192	-0.284323	-0.128944	Fn1	COLEC11	ENSG00000118004	1
ILMN_2096654	-0.248759	-0.181621	Fn25	COMMD4	ENSG00000140365	1
ILMN_2096654	-0.251095	-0.0206426	Fn5	COMMD4	ENSG00000140365	1
ILMN_2300396	0.307157	-0.0211538	Fn1	COMMD5	ENSG00000170619	1	1
ILMN_1730084	-0.261246	0.111806	Fn5	COMT	ENSG00000093010	1
ILMN_1758412	0.104163	0.238924	Fn25	COPS7A	ENSG00000111652	9
ILMN_2373779	-0.193622	-0.261368	Fn25	COPS8	ENSG00000198612	9
ILMN_1751615	0.0202532	0.277775	Fn25	COQ10B	ENSG00000115520	9
ILMN_1770936	0.255964	0.0299903	Fn25	COQ5	ENSG00000110871	1
ILMN_1770936	0.274513	-0.129163	Fn5	COQ5	ENSG00000110871	1
ILMN_1813746	-0.240774	0.169328	Fn1	CORO2A	ENSG00000106789	1
ILMN_1813746	-0.23537	-0.157838	Fn25	CORO2A	ENSG00000106789	1
ILMN_1752481	0.102848	-0.228092	Fn25	COX6A2	ENSG00000156885	9
ILMN_1725547	-0.229674	0.0120253	Fn1	COX6B2	ENSG00000160471	1
ILMN_1654151	0.106183	-0.27573	Fn1	COX6C	ENSG00000164919	9
ILMN_3237665	0.236465	0.0444012	Fn1	COX7A2L	ENSG00000115944	1
ILMN_1726250	-0.164898	-0.234104	Fn25	CPAMD8	ENSG00000160111	9
ILMN_1722025	0.234713	0.171154	Fn25	CPEB4	ENSG00000113742	1
ILMN_1806500	-0.18464	-0.304333	Fn25	CPNE5	ENSG00000124772	9		2
ILMN_1795454	-0.288242	-0.169839	Fn25	CPSF6	ENSG00000111605	1
ILMN_1710052	0.254211	0.0399708	Fn1	CPT1A	ENSG00000110090	1
ILMN_1682928	-0.113778	-0.275998	Fn25	CPVL	ENSG00000106066	9
ILMN_1749653	-0.0679163	0.221519	Fn1	CPXCR1	ENSG00000147183	9
ILMN_1731118	-0.260638	0.134275	Fn5	CR1	ENSG00000203710	1_9
ILMN_1690282	-0.0191577	0.22668	Fn25	CRADD	ENSG00000169372	9
ILMN_1737992	0.035297	0.256865	Fn25	CRAT	ENSG00000095321	9
ILMN_1762139	0.246008	0.0663096	Fn25	CRB1	ENSG00000134376	1
ILMN_1723092	0.111806	0.24187	Fn25	CRB3	ENSG00000130545	9
ILMN_1803452	-0.0131694	-0.230453	Fn5	CRCT1	ENSG00000169509	9
ILMN_1703072	0.000365141	0.231426	Fn25	CREB3	ENSG00000107175	9
ILMN_1779524	-0.0315725	-0.224099	Fn25	CREB3L3	ENSG00000060566	9
ILMN_1711171	-0.298661	0.180015	Fn1	CREB3L4	ENSG00000143578	1
ILMN_1683998	0.100268	-0.240944	Fn1	CREG2	ENSG00000175874	9
ILMN_1748707	0.0863681	-0.333642	Fn25	CRELD2	ENSG00000184164	9		2
ILMN_1761312	-0.161928	0.251193	Fn5	CRHBP	ENSG00000145708	9
ILMN_3307673	0.0761198	-0.269791	Fn25	CRHR2	ENSG00000106113	9
ILMN_1753910	-0.243452	-0.011295	Fn25	CRISPLD1	ENSG00000121005	1_9
ILMN_2151522	-0.0609786	-0.353676	Fn5	CRISPLD1	ENSG00000121005	1_9		2
ILMN_1790689	-0.125122	-0.298126	Fn25	CRISPLD2	ENSG00000103196	9
ILMN_1686805	0.0302824	0.24742	Fn25	CRK	ENSG00000167193	9
ILMN_1780575	-0.343135	-0.0638023	Fn25	CRP	ENSG00000132693	1	1
ILMN_1780575	-0.309323	-0.0213486	Fn5	CRP	ENSG00000132693	1	1
ILMN_1699843	-0.0967137	0.250901	Fn1	CRTC1	ENSG00000105662	9
ILMN_1699843	-0.0834956	-0.257546	Fn25	CRTC1	ENSG00000105662	9
ILMN_1686362	0.239557	-0.0908715	Fn5	CRYBA4	ENSG00000196431	1_9
ILMN_2190684	0.0602483	0.25667	Fn5	CRYBG3	ENSG00000080200	9
ILMN_1776266	-0.125536	-0.247566	Fn1	CRYGB	ENSG00000182187	9
ILMN_1792597	-0.0278968	-0.239752	Fn25	CRYGS	ENSG00000213139	9
ILMN_1714397	0.317308	0.111392	Fn25	CRYL1	ENSG00000165475	1	1
ILMN_1690179	-0.0902386	-0.24165	Fn1	CRYM	ENSG00000103316	9
ILMN_1690179	0.0391188	0.347907	Fn25	CRYM	ENSG00000103316	9		2
ILMN_1672389	-0.0533593	-0.227434	Fn1	CRYZ	ENSG00000116791	9
ILMN_2396410	0.0666018	0.262926	Fn25	CS	ENSG00000062485	9
ILMN_1762275	-0.0927945	-0.27629	Fn25	CSE1L	ENSG00000124207	9
ILMN_1805930	-0.00698637	0.238291	Fn1	CSF1	ENSG00000184371	9
ILMN_1686623	-0.285419	-0.19557	Fn1	CSF1R	ENSG00000182578	1
ILMN_1721204	-0.0181353	0.271397	Fn1	CSF2RA	ENSG00000198223	9
ILMN_2322768	0.0697663	-0.315093	Fn1	CSF3	ENSG00000108342	1_9		2
ILMN_2322768	0.239167	0.354479	Fn25	CSF3	ENSG00000108342	1_9		2
ILMN_1775432	0.0677945	0.297931	Fn25	CSMD2	ENSG00000121904	9
ILMN_1704713	0.316796	-0.0425755	Fn25	CSNK1G1	ENSG00000169118	1	1
ILMN_1704713	0.234177	-0.100609	Fn5	CSNK1G1	ENSG00000169118	1
ILMN_1652024	-0.0823272	0.3074	Fn25	CSNK1G3	ENSG00000151292	1_9		2
ILMN_1688184	0.226655	0.123466	Fn25	CSPG5	ENSG00000114646	1
ILMN_1688184	0.328457	0.0196446	Fn5	CSPG5	ENSG00000114646	1	1
ILMN_1753449	-0.270862	0.0315969	Fn1	CST1	ENSG00000170373	1_9
ILMN_1753449	-0.0197907	0.289387	Fn5	CST1	ENSG00000170373	1_9
ILMN_1800354	-0.00788705	0.271957	Fn5	CST3	ENSG00000101439	9
ILMN_1688022	-0.154333	-0.246105	Fn25	CST5	ENSG00000170367	9
ILMN_1679826	-0.0633155	0.233715	Fn1	CST7	ENSG00000077984	9
ILMN_1679826	-0.0885589	-0.251217	Fn25	CST7	ENSG00000077984	9
ILMN_1702372	-0.0239046	0.235808	Fn25	CST9	ENSG00000173335	9
ILMN_2236714	-0.252434	0.126193	Fn1	CSTF1	ENSG00000101138	1_9
ILMN_2236714	-0.0774343	-0.242454	Fn5	CSTF1	ENSG00000101138	1_9
ILMN_2397880	-0.228286	0.181816	Fn1	CSTF3	ENSG00000176102	1
ILMN_2088560	-0.268768	-0.186392	Fn25	CT45A1	ENSG00000268940	1
ILMN_1802029	0.0400682	-0.371446	Fn1	CTAGE1	ENSG00000282841	1_9		2
ILMN_1802029	0.295594	0.220399	Fn25	CTAGE1	ENSG00000282841	1_9
ILMN_1802029	0.263802	0.0991723	Fn5	CTAGE1	ENSG00000282841	1_9
ILMN_1690880	0.0339094	0.279503	Fn25	CTAGE5	ENSG00000150527	9
ILMN_2294411	0.0559883	-0.288194	Fn5	CTDP1	ENSG00000060069	9
ILMN_1681678	0.105623	0.275024	Fn25	CTDSP1	ENSG00000144579	9
ILMN_1681678	0.0997809	-0.315287	Fn5	CTDSP1	ENSG00000144579	9		2
ILMN_2348905	-0.179479	0.278311	Fn1	CTLA4	ENSG00000163599	1_9
ILMN_2348905	-0.283861	-0.235419	Fn25	CTLA4	ENSG00000163599	1_9
ILMN_2348905	-0.289776	-0.156475	Fn5	CTLA4	ENSG00000163599	1_9
ILMN_2392352	0.180623	-0.236003	Fn1	CTPS2	ENSG00000047230	9
ILMN_2392352	0.0459834	0.318354	Fn25	CTPS2	ENSG00000047230	9		2
ILMN_1665164	0.302118	0.142016	Fn5	CTR9	ENSG00000198730	1	1
ILMN_1767643	0.121714	-0.250755	Fn5	CTRB2	ENSG00000168928	9
ILMN_1792885	-0.0477605	0.261465	Fn1	CTSC	ENSG00000109861	9
ILMN_1689086	-0.12427	0.353554	Fn5	CTSC	ENSG00000109861	9		2
ILMN_2387224	0.259323	0.0446933	Fn25	CTSE	ENSG00000196188	1
ILMN_1798838	0.137926	0.240944	Fn25	CTTN	ENSG00000085733	9
ILMN_1759920	0.242454	-0.0827897	Fn5	CTTNBP2	ENSG00000077063	1
ILMN_1765044	0.0146787	-0.261319	Fn5	CUTC	ENSG00000119929	9
ILMN_3245616	-0.315725	0.034372	Fn1	CWC22	ENSG00000163510	1	1
ILMN_1796925	0.0960321	-0.224781	Fn25	CXADR	ENSG00000154639	9
ILMN_1709350	-0.30667	-0.102605	Fn25	CXCL3	ENSG00000163734	1	1
ILMN_1709350	-0.266796	0.195156	Fn5	CXCL3	ENSG00000163734	1
ILMN_1752562	-0.290774	0.0285054	Fn5	CXCL5	ENSG00000163735	1
ILMN_2246410	0.176095	-0.313827	Fn25	CXCR4	ENSG00000121966	1_9		2
ILMN_2246410	0.225609	0.146884	Fn5	CXCR4	ENSG00000121966	1_9
ILMN_1703279	0.00406524	0.252556	Fn25	CXORF57	ENSG00000147231	9
ILMN_1815115	-0.0431597	0.240287	Fn1	CYC1	ENSG00000179091	9
ILMN_1725234	-0.240068	0.0381938	Fn1	CYP19A1	ENSG00000137869	1
ILMN_1713321	0.268476	-0.0270691	Fn25	CYP20A1	ENSG00000119004	1
ILMN_1713321	0.249878	-0.059372	Fn5	CYP20A1	ENSG00000119004	1
ILMN_1685663	0.0930623	-0.333301	Fn5	CYP24A1	ENSG00000019186	9		2
ILMN_1704985	-0.255648	0.13554	Fn5	CYP27A1	ENSG00000135929	1
ILMN_1729191	-0.0745862	0.238608	Fn1	CYP2C19	ENSG00000165841	9
ILMN_1758731	-0.115628	-0.310881	Fn25	CYP2J2	ENSG00000134716	9		2
ILMN_1787193	0.257863	0.0916504	Fn1	CYP2S1	ENSG00000167600	1_9
ILMN_1787193	-0.221324	-0.244985	Fn25	CYP2S1	ENSG00000167600	1_9
ILMN_1659215	0.229674	-0.011149	Fn25	CYP4B1	ENSG00000142973	1
ILMN_1718603	-0.0967381	0.240506	Fn1	CYP4F8	ENSG00000186526	9
ILMN_2175317	0.24742	0.101655	Fn25	CYP4X1	ENSG00000186377	1
ILMN_2175317	0.250049	-0.0707157	Fn5	CYP4X1	ENSG00000186377	1
ILMN_2223313	-0.410638	0.112074	Fn1	CYS1	ENSG00000205795	1	1
ILMN_2403852	0.0740019	-0.277045	Fn1	CYTH1	ENSG00000108669	1_9
ILMN_2403852	0.230867	0.336344	Fn25	CYTH1	ENSG00000108669	1_9		2
ILMN_2403852	0.233033	0.0935979	Fn5	CYTH1	ENSG00000108669	1_9
ILMN_1783161	-0.147614	0.255526	Fn1	DAB2IP	ENSG00000136848	9
ILMN_1761388	-0.129722	-0.270497	Fn5	DAB2IP	ENSG00000136848	9
ILMN_1658425	-0.226558	0.101655	Fn5	DAG1	ENSG00000173402	1
ILMN_1658885	0.0261685	0.224878	Fn25	DAGLB	ENSG00000164535	9
ILMN_1708340	-0.0737342	-0.234981	Fn5	DAPK1	ENSG00000196730	9
ILMN_1813836	-0.238778	0.0293087	Fn1	DARS	ENSG00000115866	1
ILMN_1679941	-0.267697	0.0728578	Fn1	DBF4B	ENSG00000161692	1_9
ILMN_1696666	-0.233909	0.175073	Fn5	DBF4B	ENSG00000161692	1_9
ILMN_1757631	-0.0768744	0.230355	Fn25	DBNDD1	ENSG00000003249	9
ILMN_2226314	-0.346641	-0.119645	Fn1	DBR1	ENSG00000138231	1	1
ILMN_1737961	0.0661879	-0.327459	Fn1	DCAF12L2	ENSG00000198354	9		2
ILMN_1682264	-0.00581792	0.268598	Fn25	DCAF7	ENSG00000136485	9
ILMN_1796887	0.0287731	0.262439	Fn1	DCAF8L1	ENSG00000226372	1_9
ILMN_1796887	0.247079	-0.171105	Fn5	DCAF8L1	ENSG00000226372	1_9
ILMN_1783383	0.228627	-0.160321	Fn5	DCDC1	ENSG00000170959	1
ILMN_3246264	0.222566	-0.166237	Fn5	DCLK3	ENSG00000163673	1
ILMN_1740737	0.0627556	-0.30499	Fn25	DCPS	ENSG00000110063	9		2
ILMN_1786984	0.230623	-0.1852	Fn5	DCTN3	ENSG00000137100	1
ILMN_2204983	-0.365531	0.0101509	Fn1	DCTN6	ENSG00000104671	1	1
ILMN_1697031	-0.0185005	0.25981	Fn1	DCUN1D2	ENSG00000150401	9
ILMN_1697031	-0.0902629	-0.262707	Fn5	DCUN1D2	ENSG00000150401	9
ILMN_2361096	0.0932327	0.23111	Fn25	DCX	ENSG00000077279	9
ILMN_1654855	0.197639	0.425949	Fn5	DCX	ENSG00000077279	9		2
ILMN_1775937	-0.0772639	0.256207	Fn5	DDB1	ENSG00000167986	9
ILMN_1780306	-0.243647	-0.158009	Fn25	DDHD1	ENSG00000100523	1
ILMN_2393456	-0.244742	-0.169864	Fn25	DDO	ENSG00000203797	1_9
ILMN_2393456	-0.248832	0.133155	Fn5	DDO	ENSG00000203797	1_9
ILMN_1781721	-0.0436222	0.303165	Fn5	DDX31	ENSG00000125485	9		2
ILMN_1794392	-0.0119036	-0.234056	Fn1	DDX3X	ENSG00000215301	1_9
ILMN_1794392	0.237098	0.201899	Fn25	DDX3X	ENSG00000215301	1_9
ILMN_1695983	0.26945	0.207668	Fn25	DDX42	ENSG00000198231	1
ILMN_3243928	0.229869	-0.172371	Fn5	DDX60L	ENSG00000181381	1
ILMN_1768031	0.249099	0.0195229	Fn25	DEDD2	ENSG00000160570	1
ILMN_3248356	0.273369	0.0270204	Fn1	DEFB113	ENSG00000214642	1
ILMN_1706838	-0.165774	-0.230209	Fn5	DEFB119	ENSG00000180483	9
ILMN_1694973	0.0781889	0.253067	Fn25	DEFB127	ENSG00000088782	9
ILMN_3249588	-0.00138754	-0.251704	Fn5	DEFB132	ENSG00000186458	9
ILMN_1767020	0.31166	-0.0995131	Fn1	DENND1C	ENSG00000205744	1	1
ILMN_1666503	0.297274	0.0574245	Fn25	DENND2A	ENSG00000146966	1
ILMN_1666503	0.303895	0.0907498	Fn5	DENND2A	ENSG00000146966	1	1
ILMN_3245066	-0.0369523	-0.25813	Fn5	DENND4B	ENSG00000198837	9
ILMN_3251436	-0.0782376	-0.259348	Fn1	DENND4C	ENSG00000137145	9
ILMN_2222567	0.100998	-0.25017	Fn1	DEPDC1	ENSG00000024526	9
ILMN_2222567	-0.134956	0.28369	Fn25	DEPDC1	ENSG00000024526	9
ILMN_2103685	-0.0734177	0.286733	Fn1	DEPDC1B	ENSG00000035499	9
ILMN_2135527	0.271227	-0.176631	Fn1	DEPDC4	ENSG00000166153	1_9
ILMN_2135527	-0.0459834	0.28963	Fn25	DEPDC4	ENSG00000166153	1_9
ILMN_1658717	0.139508	-0.349684	Fn5	DEPDC5	ENSG00000100150	9		2
ILMN_1811551	0.320789	0.169085	Fn1	DERA	ENSG00000023697	1	1
ILMN_1761969	-0.0315725	0.296762	Fn1	DERL2	ENSG00000072849	9
ILMN_1805696	-0.226509	0.0449611	Fn1	DFFA	ENSG00000160049	1_9
ILMN_2385220	0.119012	-0.274367	Fn5	DFFA	ENSG00000160049	1_9
ILMN_1754643	0.239314	0.129503	Fn25	DGCR14	ENSG00000100056	1
ILMN_1754643	0.225901	0.139435	Fn5	DGCR14	ENSG00000100056	1
ILMN_2221808	0.106037	0.246056	Fn25	DGCR5	ENSG00000237517	9
ILMN_2186108	0.268987	-0.173637	Fn1	DGCR6	ENSG00000183628	1
ILMN_1697914	0.223564	-0.058739	Fn1	DGKB	ENSG00000136267	1
ILMN_1741960	0.159007	0.239192	Fn25	DGKG	ENSG00000058866	9
ILMN_1756650	0.0140458	0.246008	Fn25	DGKH	ENSG00000102780	9
ILMN_1793017	-0.0296008	-0.243087	Fn25	DGKQ	ENSG00000145214	9
ILMN_2165867	-0.115944	0.272225	Fn5	DHCR7	ENSG00000172893	9
ILMN_2405642	-0.249635	-0.0315725	Fn5	DHDDS	ENSG00000117682	1
ILMN_1689200	0.0547955	-0.24759	Fn25	DHDH	ENSG00000104808	9
ILMN_1782813	-0.18223	0.232936	Fn1	DHFR	ENSG00000228716	9
ILMN_1799996	0.0437439	0.251558	Fn1	DHH	ENSG00000139549	9
ILMN_1799996	0.0904333	-0.272395	Fn5	DHH	ENSG00000139549	9
ILMN_1756701	0.222201	0.146738	Fn25	DHRS11	ENSG00000278535	1_9
ILMN_1756701	0.205891	-0.228919	Fn5	DHRS11	ENSG00000278535	1_9
ILMN_1669177	0.250268	0.263827	Fn25	DHRS12	ENSG00000102796	1_9
ILMN_1669177	0.263608	-0.0090555	Fn5	DHRS12	ENSG00000102796	1_9
ILMN_2384857	-0.338973	0.148588	Fn1	DHRS2	ENSG00000100867	1_9	1
ILMN_1752478	-0.0974684	-0.313023	Fn1	DHRS3	ENSG00000162496	9		2
ILMN_1733998	-0.0235881	0.256962	Fn1	DHRS9	ENSG00000073737	1_9
ILMN_1733998	-0.294937	-0.123296	Fn25	DHRS9	ENSG00000073737	1_9
ILMN_1704139	0.0660175	0.228116	Fn5	DHRSX	ENSG00000169084	9
ILMN_1664369	-0.291164	0.161831	Fn1	DHTKD1	ENSG00000181192	1
ILMN_1664369	-0.252093	-0.0478335	Fn5	DHTKD1	ENSG00000181192	1
ILMN_2253720	-0.269377	-0.0315725	Fn1	DHX30	ENSG00000132153	1
ILMN_1690519	-0.233447	-0.223978	Fn5	DHX34	ENSG00000134815	1_9
ILMN_2192683	0.0551607	-0.288145	Fn1	DHX37	ENSG00000150990	9
ILMN_2192683	0.0678189	0.398004	Fn25	DHX37	ENSG00000150990	9		2
ILMN_2248589	0.242551	-0.00915287	Fn1	DHX40	ENSG00000108406	1_9
ILMN_2321416	-0.232181	-0.184348	Fn25	DIAPH1	ENSG00000131504	1
ILMN_1744046	-0.16037	-0.366164	Fn1	DIAPH2	ENSG00000147202	9		2
ILMN_1744046	0.102799	0.348077	Fn25	DIAPH2	ENSG00000147202	9		2
ILMN_1695226	0.0971519	-0.235833	Fn1	DIAPH3	ENSG00000139734	9
ILMN_1686725	0.0725414	0.246251	Fn25	DICER1	ENSG00000100697	9
ILMN_1763605	-0.355307	-0.0375609	Fn1	DIDO1	ENSG00000101191	1	1
ILMN_2075067	0.275365	0.0356621	Fn5	DIO3	ENSG00000197406	1
ILMN_2285618	-0.124075	-0.29983	Fn25	DIP2A	ENSG00000160305	9
ILMN_1755589	-0.0425511	-0.228919	Fn1	DIP2B	ENSG00000066084	9
ILMN_1755589	0.107692	0.281086	Fn25	DIP2B	ENSG00000066084	9
ILMN_1676062	0.255185	0.17685	Fn25	DIP2C	ENSG00000151240	1
ILMN_1793743	-0.245229	-0.14776	Fn25	DIRC2	ENSG00000138463	1
ILMN_1793743	-0.261952	0.0425268	Fn5	DIRC2	ENSG00000138463	1
ILMN_1695871	-0.233155	-0.135881	Fn1	DISC1	ENSG00000162946	1
ILMN_1813517	-0.144352	-0.226022	Fn25	DISP2	ENSG00000140323	9
ILMN_2276688	0.056037	-0.260029	Fn1	DIXDC1	ENSG00000150764	9
ILMN_1671257	-0.0933057	-0.224976	Fn1	DKC1	ENSG00000130826	9
ILMN_1671257	-0.152361	0.226582	Fn25	DKC1	ENSG00000130826	9
ILMN_1695506	0.252313	0.176339	Fn25	DKK2	ENSG00000155011	1
ILMN_1695506	0.221762	-0.100901	Fn5	DKK2	ENSG00000155011	1
ILMN_1713139	0.0537001	0.240117	Fn25	DLGAP2	ENSG00000283494	9
ILMN_1688935	0.107011	0.281426	Fn1	DLK2	ENSG00000171462	9
ILMN_1676728	0.197274	-0.235686	Fn5	DLK2	ENSG00000171462	9
ILMN_1690174	-0.225365	0.139727	Fn25	DLL4	ENSG00000128917	1
ILMN_2240099	0.123466	-0.324951	Fn1	DLX4	ENSG00000108813	9		2
ILMN_2240099	0.155526	0.264046	Fn25	DLX4	ENSG00000108813	9
ILMN_1759598	0.0924781	0.223637	Fn25	DLX5	ENSG00000105880	9
ILMN_2410612	0.0859056	-0.235954	Fn5	DMBT1	ENSG00000187908	9
ILMN_1722279	-0.0306719	0.248296	Fn5	DMD	ENSG00000198947	9
ILMN_1728183	0.24686	-0.274732	Fn1	DMRT2	ENSG00000173253	1_9
ILMN_1699491	0.00511198	0.241139	Fn1	DMRTA2	ENSG00000142700	9
ILMN_1750075	-0.228627	-0.096592	Fn1	DMTF1	ENSG00000135164	1
ILMN_1750075	-0.238145	0.0905063	Fn5	DMTF1	ENSG00000135164	1
ILMN_1848273	-0.00720545	0.263535	Fn1	DNAH10	ENSG00000281935	1_9
ILMN_1779847	-0.0443038	0.331986	Fn5	DNAH14	ENSG00000185842	9		2
ILMN_1781098	-0.0141188	0.22758	Fn1	DNAJB12	ENSG00000148719	9
ILMN_1781098	0.0102726	-0.232254	Fn25	DNAJB12	ENSG00000148719	9
ILMN_2390974	0.221349	-0.305428	Fn1	DNAJB2	ENSG00000135924	1_9		2
ILMN_1793770	0.126801	0.254625	Fn25	DNAJB6	ENSG00000105993	1_9
ILMN_2402416	0.273466	-0.0651899	Fn5	DNAJB6	ENSG00000105993	1_9
ILMN_1768845	-0.222103	0.058593	Fn1	DNAJB8	ENSG00000179407	1
ILMN_1725773	0.284031	-0.131573	Fn1	DNAJC12	ENSG00000108176	1
ILMN_1803073	0.223199	0.195204	Fn25	DNAJC12	ENSG00000108176	1
ILMN_1742109	-0.0296738	0.229552	Fn25	DNAJC19	ENSG00000205981	9
ILMN_1810436	-0.225365	0.0351996	Fn1	DNAJC27	ENSG00000115137	1
ILMN_1659843	-0.121495	-0.222249	Fn25	DNAJC3	ENSG00000102580	9
ILMN_1789642	0.261879	-0.19591	Fn1	DNAJC5	ENSG00000101152	1
ILMN_1696079	0.0423564	0.231573	Fn25	DNAJC6	ENSG00000116675	9
ILMN_1796245	0.14019	0.261149	Fn1	DNASE2	ENSG00000105612	1_9
ILMN_1796245	-0.236246	-0.208471	Fn25	DNASE2	ENSG00000105612	1_9
ILMN_3242307	0.206767	0.265433	Fn25	DNM1P35	ENSG00000246877	9
ILMN_3242307	0.185224	-0.322639	Fn5	DNM1P35	ENSG00000246877	9		2
ILMN_2339377	0.264922	0.137658	Fn1	DNM2	ENSG00000079805	1
ILMN_1734285	-0.148978	0.283909	Fn1	DNMT3B	ENSG00000088305	9
ILMN_1794692	-0.0814021	-0.292892	Fn25	DNMT3B	ENSG00000088305	9
ILMN_1691393	-0.317722	-0.104041	Fn1	DNPEP	ENSG00000123992	1	1
ILMN_1708345	-0.229698	0.0443768	Fn1	DNTTIP2	ENSG00000067334	1
ILMN_1801226	0.228822	-0.102361	Fn1	DOCK6	ENSG00000130158	1
ILMN_1784977	-0.0757546	-0.22315	Fn1	DOHH	ENSG00000129932	9
ILMN_1709953	-0.253968	-0.173004	Fn25	DONSON	ENSG00000159147	1
ILMN_1741711	-0.0282863	-0.287025	Fn1	DOPEY2	ENSG00000142197	1_9
ILMN_2180239	-0.258252	-0.186977	Fn25	DOPEY2	ENSG00000142197	1_9
ILMN_2180239	-0.305307	0.0993427	Fn5	DOPEY2	ENSG00000142197	1_9	1
ILMN_1734317	0.308861	0.0739776	Fn1	DPF2	ENSG00000133884	1	1
ILMN_1734317	-0.246324	-0.103384	Fn25	DPF2	ENSG00000133884	1
ILMN_3307822	-0.225974	0.0540409	Fn1	DPF3	ENSG00000205683	1
ILMN_1735573	-0.0900195	-0.226388	Fn25	DPH1	ENSG00000108963	9
ILMN_2261973	0.0346884	0.274148	Fn25	DPH3	ENSG00000154813	9
ILMN_1814219	0.246568	0.261563	Fn1	DPP6	ENSG00000282974	1_9
ILMN_1769135	-0.115871	-0.30667	Fn25	DPP7	ENSG00000176978	9		2
ILMN_1673069	0.0381938	-0.259786	Fn25	DPP9	ENSG00000142002	9
ILMN_1768721	0.221811	0.340506	Fn25	DPPA4	ENSG00000121570	1_9		2
ILMN_1708107	-0.00800876	-0.267575	Fn25	DPT	ENSG00000143196	9
ILMN_1791296	-0.119596	-0.272687	Fn25	DPY19L1	ENSG00000173852	1_9
ILMN_2131882	0.265969	-0.259956	Fn1	DPY30	ENSG00000162961	1_9
ILMN_2131882	0.142965	0.237293	Fn25	DPY30	ENSG00000162961	1_9
ILMN_1795715	-0.0491723	-0.306767	Fn25	DPYD	ENSG00000188641	9		2
ILMN_2268990	0.244206	0.24445	Fn25	DRD3	ENSG00000151577	1_9
ILMN_2361810	0.0565969	-0.238096	Fn5	DRD3	ENSG00000151577	1_9
ILMN_1702329	-0.0993184	-0.288364	Fn25	DRP2	ENSG00000102385	1_9
ILMN_2381257	0.257814	0.0493671	Fn1	DSC2	ENSG00000134755	1_9
ILMN_2381257	-0.233057	-0.0538948	Fn25	DSC2	ENSG00000134755	1_9
ILMN_2359159	-0.228749	-0.0731256	Fn1	DSC3	ENSG00000134762	1
ILMN_1762876	-0.290798	-0.0479552	Fn1	DSCR4	ENSG00000184029	1
ILMN_1758066	0.309421	0.0347128	Fn1	DSCR8	ENSG00000198054	1	1
ILMN_1698117	-0.236709	-0.0500487	Fn25	DSCR8	ENSG00000198054	1
ILMN_2386849	0.0274343	-0.292722	Fn5	DSE	ENSG00000111817	9
ILMN_1655468	-0.278189	0.0893622	Fn1	DSG3	ENSG00000134757	1
ILMN_2238302	0.251874	-0.07685	Fn1	DST	ENSG00000151914	1_9
ILMN_1675992	-0.000632911	0.230355	Fn5	DST	ENSG00000151914	1_9
ILMN_1774432	-0.0877069	-0.251241	Fn1	DTD1	ENSG00000125821	9
ILMN_1730201	-0.131719	-0.23554	Fn5	DTNA	ENSG00000134769	9
ILMN_1783806	0.0120497	0.286441	Fn1	DTNBP1	ENSG00000047579	1_9
ILMN_1689002	-0.169474	0.229455	Fn25	DTX1	ENSG00000135144	9
ILMN_2275098	-0.00740019	0.334323	Fn25	DTX2	ENSG00000282379	9		2
ILMN_2292636	-0.235394	0.0266796	Fn5	DUOX1	ENSG00000137857	1
ILMN_1689000	0.109713	0.246105	Fn25	DUSP15	ENSG00000149599	9
ILMN_1671809	0.249294	0.0946203	Fn25	DUSP22	ENSG00000112679	1_9
ILMN_1671809	0.306719	-0.270862	Fn5	DUSP22	ENSG00000112679	1_9	1
ILMN_1667578	-0.253895	-0.148734	Fn25	DUSP26	ENSG00000133878	1
ILMN_1667578	-0.26295	0.111952	Fn5	DUSP26	ENSG00000133878	1
ILMN_1656501	-0.26777	0.0240019	Fn1	DUSP5	ENSG00000138166	1
ILMN_1743204	0.222517	-0.169012	Fn5	DUSP8	ENSG00000184545	1
ILMN_1732688	-0.0985881	0.25981	Fn1	DUT	ENSG00000128951	9
ILMN_1712945	0.0542113	-0.298101	Fn1	DYNC2LI1	ENSG00000138036	9
ILMN_1703564	-0.00696203	-0.278311	Fn25	DYNLRB1	ENSG00000125971	9
ILMN_1794156	-0.140579	0.340166	Fn5	DYRK1A	ENSG00000157540	9		2
ILMN_2354617	0.255209	-0.100073	Fn1	DYRK1B	ENSG00000281320	1
ILMN_1810420	0.0585443	0.277872	Fn25	DYSF	ENSG00000135636	9
ILMN_2051469	0.0382668	-0.226753	Fn1	E2F1	ENSG00000101412	9
ILMN_2051469	-0.087001	0.2389	Fn25	E2F1	ENSG00000101412	9
ILMN_1777233	0.257644	-0.151315	Fn1	E2F2	ENSG00000282899	1
ILMN_1758750	-0.248759	0.029187	Fn5	EARS2	ENSG00000103356	1
ILMN_1729144	0.271592	-0.0720302	Fn1	EBAG9	ENSG00000147654	1
ILMN_2073604	-0.0033593	0.277872	Fn5	EBP	ENSG00000147155	9
ILMN_2329735	-0.0779698	-0.225097	Fn1	ECM1	ENSG00000143369	9
ILMN_2329735	0.148807	0.278238	Fn25	ECM1	ENSG00000143369	9
ILMN_3245630	-0.377945	0.0622687	Fn1	ECSCR	ENSG00000249751	1	1
ILMN_1717173	0.0739776	0.258934	Fn5	ECT2	ENSG00000114346	9
ILMN_1706193	0.0820837	-0.30869	Fn25	ECT2L	ENSG00000203734	9		2
ILMN_1767233	-0.267575	-0.0215433	Fn1	EDA2R	ENSG00000131080	1
ILMN_1711909	0.0128286	0.334615	Fn1	EDEM2	ENSG00000088298	9		2
ILMN_1682775	0.0203749	0.231548	Fn25	EDN1	ENSG00000078401	9
ILMN_1751904	-0.0628043	0.275024	Fn25	EDNRB	ENSG00000136160	9
ILMN_1732375	0.248588	-0.370983	Fn5	EEFSEC	ENSG00000132394	1_9		2
ILMN_1699562	0.0243427	0.265482	Fn1	EFCAB1	ENSG00000034239	9
ILMN_1665250	-0.223223	0.166602	Fn1	EFEMP1	ENSG00000115380	1
ILMN_1755051	0.265433	0.2435	Fn5	EFHC1	ENSG00000096093	1_9
ILMN_1664776	0.280501	-0.0451071	Fn25	EFR3A	ENSG00000132294	1
ILMN_1728858	-0.275755	0.0261928	Fn1	EGFR	ENSG00000146648	1
ILMN_1749892	0.128457	0.225049	Fn5	EGLN1	ENSG00000135766	9
ILMN_1722781	-0.056816	0.237877	Fn25	EGR3	ENSG00000179388	9
ILMN_1651832	-0.0409445	0.266212	Fn25	EHD1	ENSG00000110047	9
ILMN_1808777	0.179844	0.228797	Fn25	EHD2	ENSG00000024422	1_9
ILMN_1808777	0.258788	-0.210784	Fn5	EHD2	ENSG00000024422	1_9
ILMN_1760129	-0.249513	-0.11687	Fn25	EHMT1	ENSG00000181090	1
ILMN_1760129	-0.301558	0.0230039	Fn5	EHMT1	ENSG00000181090	1	1
ILMN_1751081	0.11889	-0.233496	Fn1	EHMT2	ENSG00000238134	9
ILMN_1813240	0.106426	0.383909	Fn25	EIF1AX	ENSG00000173674	9		2
ILMN_1755114	-0.0381938	-0.236831	Fn25	EIF2AK4	ENSG00000128829	9
ILMN_1753716	-0.0463486	0.230721	Fn1	EIF2B1	ENSG00000111361	9
ILMN_1713380	-0.102167	0.236904	Fn1	EIF2B2	ENSG00000119718	1_9
ILMN_1762725	-0.252191	0.0975414	Fn25	EIF3L	ENSG00000100129	1
ILMN_1685722	0.231621	0.0216407	Fn25	EIF4A2	ENSG00000156976	1
ILMN_2279635	-0.0408228	-0.260102	Fn5	EIF4G2	ENSG00000110321	9
ILMN_1815733	-0.0203749	-0.24574	Fn1	EIF5	ENSG00000100664	1_9
ILMN_1815733	0.254966	-0.0791383	Fn5	EIF5	ENSG00000100664	1_9
ILMN_1722151	0.286538	-0.042259	Fn1	EIF6	ENSG00000242372	1
ILMN_1706635	-0.0201071	0.2463	Fn5	ELANE	ENSG00000277571	9
ILMN_2401143	-0.10185	-0.247055	Fn5	ELAVL3	ENSG00000196361	9
ILMN_2065254	-0.0254625	0.234834	Fn5	ELAVL4	ENSG00000162374	9
ILMN_3247713	-0.0253651	-0.264849	Fn25	ELFN1	ENSG00000225968	9
ILMN_1778168	-0.0555258	-0.279041	Fn5	ELMO2	ENSG00000062598	9
ILMN_1810604	0.00423564	-0.353968	Fn5	ELMOD1	ENSG00000110675	9		2
ILMN_3190834	-0.0199367	-0.280721	Fn5	ELMOD3	ENSG00000115459	9
ILMN_1723185	0.0691577	-0.227118	Fn5	ELOF1	ENSG00000130165	9
ILMN_2111187	-0.0102726	0.247249	Fn1	ELOVL6	ENSG00000170522	9
ILMN_2111187	-0.0391918	-0.267356	Fn25	ELOVL6	ENSG00000170522	9
ILMN_2411745	-0.13705	-0.261782	Fn1	EML1	ENSG00000066629	9
ILMN_2211085	0.0980282	-0.32556	Fn5	EML5	ENSG00000165521	9		2
ILMN_1674193	-0.229138	0.0576193	Fn5	EMX1	ENSG00000135638	1
ILMN_3247320	0.0809153	0.27943	Fn25	ENHO	ENSG00000168913	9
ILMN_2365383	-0.333398	-0.0266066	Fn25	ENO3	ENSG00000108515	1	1
ILMN_1711878	-0.305015	-0.0443768	Fn1	ENOPH1	ENSG00000145293	1	1
ILMN_1679770	-0.279479	0.140239	Fn5	ENOX2	ENSG00000165675	1_9
ILMN_1700888	0.0334469	-0.295131	Fn1	ENPP1	ENSG00000197594	9
ILMN_1700888	0.110175	0.228481	Fn5	ENPP1	ENSG00000197594	9
ILMN_1760779	-0.0804041	-0.25628	Fn25	ENSA	ENSG00000143420	9
ILMN_1716507	-0.124708	0.349513	Fn5	EPB41L1	ENSG00000088367	9		2
ILMN_1656496	-0.239289	0.0613194	Fn1	EPC2	ENSG00000135999	1
ILMN_1663263	0.365847	-0.0950341	Fn1	EPHA10	ENSG00000183317	1	1
ILMN_1782076	0.291042	0.0808666	Fn1	EPHA3	ENSG00000044524	1
ILMN_1690814	0.259761	0.110492	Fn1	EPHA6	ENSG00000080224	1
ILMN_1803637	0.0303311	0.241991	Fn1	EPHA7	ENSG00000135333	9
ILMN_1709237	-0.0658715	-0.234883	Fn5	EPHX2	ENSG00000120915	9
ILMN_1719468	-0.025779	0.276923	Fn1	EPM2A	ENSG00000112425	9
ILMN_1815519	0.319961	-0.0383398	Fn1	EPN2	ENSG00000072134	1	1
ILMN_1726893	0.231329	0.022298	Fn1	EPN3	ENSG00000049283	1
ILMN_1708369	-0.25813	-0.175682	Fn25	EPS15L1	ENSG00000127527	1
ILMN_1671600	-0.11962	0.299197	Fn1	EPS8L1	ENSG00000131037	9
ILMN_1671600	-0.0126095	-0.262366	Fn25	EPS8L1	ENSG00000131037	9
ILMN_1728761	-0.0929406	-0.246154	Fn25	ERBB2	ENSG00000141736	9
ILMN_1653728	0.0681597	-0.233593	Fn1	ERBB4	ENSG00000178568	9
ILMN_2342068	0.0820837	-0.263875	Fn1	ERC1	ENSG00000283017	9
ILMN_1652369	0.118987	0.236246	Fn5	ERCC1	ENSG00000012061	9
ILMN_1740216	-0.161222	0.255404	Fn1	ERCC3	ENSG00000163161	9
ILMN_2359456	0.0210321	-0.234883	Fn25	ERGIC3	ENSG00000125991	9
ILMN_3245659	-0.130112	-0.226388	Fn25	ERI1	ENSG00000104626	9
ILMN_2104696	0.278286	0.145083	Fn1	ERICH1	ENSG00000282665	1
ILMN_2251184	0.104187	0.276168	Fn5	ERP29	ENSG00000089248	9
ILMN_2115379	-0.0833496	-0.310833	Fn1	ERP44	ENSG00000023318	9		2
ILMN_1665510	0.205282	-0.254917	Fn5	ERRFI1	ENSG00000116285	9
ILMN_2115862	-0.112001	-0.274075	Fn25	ESPNL	ENSG00000144488	9
ILMN_1814434	0.285784	0.161855	Fn25	ESPNP	ENSG00000268869	1
ILMN_1814434	0.251509	0.183009	Fn5	ESPNP	ENSG00000268869	1
ILMN_1678535	-0.0637537	0.243525	Fn1	ESR1	ENSG00000091831	9
ILMN_1678535	0.027702	-0.296519	Fn25	ESR1	ENSG00000091831	9
ILMN_1804064	-0.00323759	0.243574	Fn25	ESRRG	ENSG00000196482	9
ILMN_1696028	-0.250974	-0.24406	Fn25	ETNK1	ENSG00000139163	1_9
ILMN_1696028	-0.252459	0.0616602	Fn5	ETNK1	ENSG00000139163	1_9
ILMN_2122103	0.0219328	0.416602	Fn1	ETS1	ENSG00000134954	9		2
ILMN_2122103	0.0843476	-0.244279	Fn5	ETS1	ENSG00000134954	9
ILMN_1703180	-0.23739	-0.177848	Fn5	ETV3	ENSG00000117036	1
ILMN_1702657	0.233204	0.273588	Fn25	ETV3L	ENSG00000253831	1_9
ILMN_1702657	0.225097	-0.0514362	Fn5	ETV3L	ENSG00000253831	1_9
ILMN_1723260	0.0606378	0.243841	Fn5	ETV5	ENSG00000244405	9
ILMN_1789596	0.0760467	0.285321	Fn25	ETV6	ENSG00000139083	1_9
ILMN_1730622	-0.206134	-0.256426	Fn25	EVL	ENSG00000196405	1_9
ILMN_1730622	-0.222736	0.114387	Fn5	EVL	ENSG00000196405	1_9
ILMN_1727041	-0.236928	0.0858812	Fn1	EWSR1	ENSG00000182944	1
ILMN_1694772	0.0445716	0.231694	Fn5	EXD1	ENSG00000178997	9
ILMN_1673721	0.0699611	-0.230842	Fn1	EXO1	ENSG00000174371	9
ILMN_1711189	-0.260516	-0.025073	Fn1	EXOSC10	ENSG00000171824	1
ILMN_1697736	-0.00133885	-0.230672	Fn1	EXOSC2	ENSG00000130713	9
ILMN_1697736	0.160711	0.300292	Fn25	EXOSC2	ENSG00000130713	9		2
ILMN_1712066	0.262561	-0.0289679	Fn1	EXPH5	ENSG00000110723	1
ILMN_2129927	-0.101436	0.352532	Fn5	EXT1	ENSG00000182197	9		2
ILMN_1718783	0.261611	-0.0550876	Fn1	EXTL1	ENSG00000158008	1
ILMN_1718783	-0.344182	-0.110735	Fn25	EXTL1	ENSG00000158008	1	1
ILMN_1718783	-0.374416	-0.0282863	Fn5	EXTL1	ENSG00000158008	1	1
ILMN_1669813	-0.235175	-0.199659	Fn25	EYA2	ENSG00000064655	1
ILMN_1670708	-0.296811	-0.112853	Fn1	F10	ENSG00000126218	1
ILMN_1717163	-0.0425998	-0.260784	Fn1	F13A1	ENSG00000124491	9
ILMN_3249291	-0.105501	0.242137	Fn1	F2	ENSG00000180210	9
ILMN_1742866	0.0712025	-0.258374	Fn1	F2R	ENSG00000181104	9
ILMN_1673113	-0.273028	0.151728	Fn1	F2RL1	ENSG00000164251	1_9
ILMN_2041190	-0.0274343	-0.304869	Fn25	F2RL1	ENSG00000164251	1_9		2
ILMN_2127298	0.33554	0.0819377	Fn25	F2RL3	ENSG00000127533	1	1
ILMN_2127298	0.322371	-0.097298	Fn5	F2RL3	ENSG00000127533	1	1
ILMN_2267025	0.0154333	0.249416	Fn1	F7	ENSG00000057593	1_9
ILMN_1740559	0.22147	0.0621227	Fn25	F7	ENSG00000057593	1_9
ILMN_1691584	0.261709	-0.0286027	Fn1	F8	ENSG00000185010	1
ILMN_1810651	0.297079	-0.0966407	Fn25	F9	ENSG00000101981	1_9
ILMN_1810651	0.278627	-0.223783	Fn5	F9	ENSG00000101981	1_9
ILMN_1679158	0.264971	0.0995131	Fn25	FAAH2	ENSG00000165591	1
ILMN_1679158	0.306938	0.078481	Fn5	FAAH2	ENSG00000165591	1	1
ILMN_1678965	0.15594	0.269279	Fn25	FABP1	ENSG00000163586	9
ILMN_1740479	0.0567429	-0.225389	Fn5	FABP2	ENSG00000145384	9
ILMN_1721559	-0.109031	-0.251509	Fn25	FABP6	ENSG00000170231	9
ILMN_1667016	-0.229796	-0.0287001	Fn5	FAF1	ENSG00000185104	1
ILMN_1670472	-0.018111	0.228822	Fn1	FAF2	ENSG00000113194	9
ILMN_1701457	-0.0829114	-0.230526	Fn25	FAHD1	ENSG00000180185	1_9
ILMN_1743316	-0.111685	-0.30202	Fn1	FAM109A	ENSG00000198324	9		2
ILMN_1806487	-0.00228822	-0.248296	Fn5	FAM109B	ENSG00000177096	9
ILMN_1679217	-0.265993	-0.0429163	Fn25	FAM110B	ENSG00000169122	1
ILMN_1679217	-0.238072	0.0940847	Fn5	FAM110B	ENSG00000169122	1
ILMN_1675701	0.130842	-0.368963	Fn1	FAM114A2	ENSG00000055147	9		2
ILMN_1674827	0.266675	0.18055	Fn25	FAM124A	ENSG00000150510	1
ILMN_1674827	0.246373	-0.17797	Fn5	FAM124A	ENSG00000150510	1
ILMN_1654851	-0.0419912	-0.240506	Fn1	FAM134A	ENSG00000144567	9
ILMN_2145914	-0.233106	0.0910419	Fn1	FAM153C	ENSG00000204677	1
ILMN_2145914	-0.224951	-0.103797	Fn25	FAM153C	ENSG00000204677	1
ILMN_2145914	-0.240214	0.139314	Fn5	FAM153C	ENSG00000204677	1
ILMN_1803647	-0.00771665	-0.221568	Fn1	FAM162A	ENSG00000114023	9
ILMN_1803647	0.0819864	0.26872	Fn25	FAM162A	ENSG00000114023	9
ILMN_1751326	0.233057	0.189703	Fn25	FAM162B	ENSG00000183807	1
ILMN_1758599	0.102775	-0.252386	Fn1	FAM163A	ENSG00000143340	9
ILMN_1677122	-0.237439	0.0679163	Fn25	FAM168B	ENSG00000152102	1
ILMN_1674608	0.239265	0.0148978	Fn1	FAM169B	ENSG00000185087	1
ILMN_1749868	0.227872	-0.019888	Fn1	FAM171A1	ENSG00000148468	1
ILMN_1773780	-0.245643	-0.109567	Fn25	FAM173A	ENSG00000103254	1
ILMN_1773780	-0.28963	0.0737098	Fn5	FAM173A	ENSG00000103254	1
ILMN_1691946	0.134834	-0.222907	Fn5	FAM173B	ENSG00000150756	9
ILMN_2394438	0.0243427	-0.230721	Fn5	FAM177A1	ENSG00000151327	1_9
ILMN_3247182	0.00185005	-0.382132	Fn25	FAM179A	ENSG00000189350	9		2
ILMN_1735502	-0.119304	0.262147	Fn1	FAM181B	ENSG00000182103	9
ILMN_1735502	-0.0365871	-0.269036	Fn25	FAM181B	ENSG00000182103	9
ILMN_1702056	-0.254479	-0.180234	Fn25	FAM189B	ENSG00000160767	1_9
ILMN_1658710	0.0865385	-0.240385	Fn25	FAM19A4	ENSG00000163377	9
ILMN_1712684	-0.222663	-0.064703	Fn1	FAM20C	ENSG00000177706	1_9
ILMN_1703009	-0.0110029	-0.272614	Fn5	FAM20C	ENSG00000177706	1_9
ILMN_1808356	0.222858	0.0796251	Fn1	FAM3A	ENSG00000071889	1
ILMN_1808356	0.265701	-0.111977	Fn5	FAM3A	ENSG00000071889	1
ILMN_1740466	0.20409	-0.246008	Fn5	FAM46A	ENSG00000112773	1_9
ILMN_1779861	-0.252678	0.128384	Fn5	FAM47A	ENSG00000185448	1
ILMN_3196019	0.253676	0.293817	Fn5	FAM60A	ENSG00000139146	1_9
ILMN_1689552	-0.169718	0.289046	Fn5	FAM63A	ENSG00000143409	9
ILMN_1774259	0.206402	0.242186	Fn25	FAM63B	ENSG00000128923	9
ILMN_1726597	-0.249002	-0.176947	Fn1	FAM65B	ENSG00000111913	1
ILMN_1732717	-0.0857352	-0.23408	Fn5	FAM71E1	ENSG00000142530	9
ILMN_1659464	0.0366115	0.237561	Fn25	FAM71F1	ENSG00000135248	9
ILMN_1781943	-0.0838121	-0.332352	Fn25	FAM83D	ENSG00000101447	9		2
ILMN_1683231	0.14406	0.269864	Fn25	FAM83F	ENSG00000133477	9
ILMN_2367428	0.252848	-0.143987	Fn1	FAM96A	ENSG00000166797	1
ILMN_1779813	-0.263851	-0.0593963	Fn1	FAM96B	ENSG00000166595	1
ILMN_1698252	0.251095	-0.115604	Fn5	FANCB	ENSG00000181544	1_9
ILMN_1758728	0.263875	0.0976144	Fn25	FANCG	ENSG00000221829	1
ILMN_1758728	0.242259	-0.0185005	Fn5	FANCG	ENSG00000221829	1
ILMN_1811995	0.303481	-0.00360273	Fn1	FANCM	ENSG00000187790	1	1
ILMN_1811995	-0.267648	-0.108277	Fn25	FANCM	ENSG00000187790	1
ILMN_1712040	-0.0617575	-0.288121	Fn5	FARP1	ENSG00000152767	9
ILMN_1808132	0.285735	-0.0339581	Fn25	FAS	ENSG00000026103	1
ILMN_1784871	0.214873	0.251874	Fn25	FASN	ENSG00000169710	1_9
ILMN_2128931	-0.156426	-0.367429	Fn1	FAT2	ENSG00000086570	9		2
ILMN_1761551	-0.302167	0.178944	Fn5	FAT4	ENSG00000196159	1	1
ILMN_1686952	-0.0944255	0.256646	Fn1	FBLN1	ENSG00000077942	1_9
ILMN_1672536	-0.080258	0.297882	Fn5	FBLN1	ENSG00000077942	1_9
ILMN_1670899	0.0496592	0.249562	Fn25	FBN2	ENSG00000138829	9
ILMN_1728799	-0.258009	0.336685	Fn5	FBP1	ENSG00000165140	1_9		2
ILMN_1663379	0.0341772	0.222955	Fn5	FBXL15	ENSG00000107872	9
ILMN_1688639	-0.117381	0.314021	Fn1	FBXL2	ENSG00000153558	9		2
ILMN_1688639	0.0555258	-0.256938	Fn5	FBXL2	ENSG00000153558	9
ILMN_1754489	0.234348	-0.0954966	Fn25	FBXL20	ENSG00000108306	1
ILMN_1754489	0.267624	0.0421373	Fn5	FBXL20	ENSG00000108306	1
ILMN_1671393	-0.295131	0.0661149	Fn25	FBXL4	ENSG00000112234	1
ILMN_1671393	-0.28705	0.0974684	Fn5	FBXL4	ENSG00000112234	1
ILMN_1705035	-0.109761	-0.245521	Fn25	FBXL7	ENSG00000183580	9
ILMN_1733164	-0.133325	0.307692	Fn1	FBXO11	ENSG00000138081	9		2
ILMN_1678404	-0.0990506	-0.267843	Fn25	FBXO11	ENSG00000138081	9
ILMN_1701869	0.0717868	-0.247468	Fn1	FBXO22	ENSG00000167196	9
ILMN_2367479	0.00757059	0.246714	Fn1	FBXO25	ENSG00000147364	9
ILMN_1721360	0.19075	-0.268452	Fn1	FBXO27	ENSG00000283021	9
ILMN_2273261	0.051777	-0.314776	Fn1	FBXO3	ENSG00000110429	1_9		2
ILMN_1749641	0.247907	0.17999	Fn5	FBXO3	ENSG00000110429	1_9
ILMN_1703955	0.248953	-0.197785	Fn5	FBXO32	ENSG00000156804	1
ILMN_1664826	-0.0547468	0.275292	Fn1	FBXO33	ENSG00000165355	9
ILMN_1686697	0.0579601	0.229138	Fn1	FBXO38	ENSG00000145868	9
ILMN_2362293	0.0233447	-0.231086	Fn25	FBXO38	ENSG00000145868	9
ILMN_1756874	0.241139	0.0504625	Fn25	FBXO42	ENSG00000037637	1
ILMN_1756874	0.233179	0.0334226	Fn5	FBXO42	ENSG00000037637	1
ILMN_1797542	-0.239533	-0.0278481	Fn1	FBXO47	ENSG00000204952	1
ILMN_1715963	0.00296981	0.250803	Fn1	FBXO7	ENSG00000100225	9
ILMN_1715963	0.0928189	-0.256865	Fn25	FBXO7	ENSG00000100225	9
ILMN_1766983	-0.097517	0.408715	Fn1	FBXW11	ENSG00000072803	9		2
ILMN_1766983	-0.19075	-0.386198	Fn5	FBXW11	ENSG00000072803	9		2
ILMN_1674756	-0.256646	-0.0531402	Fn1	FBXW12	ENSG00000164049	1
ILMN_1805662	0.105331	-0.294328	Fn5	FBXW5	ENSG00000159069	9
ILMN_1662451	0.103165	-0.234129	Fn5	FCER2	ENSG00000104921	9
ILMN_2189869	-0.246835	0.0635589	Fn1	FCF1	ENSG00000119616	1
ILMN_1706523	0.238462	0.0951315	Fn25	FCGR2A	ENSG00000143226	1_9
ILMN_1706523	0.238656	-0.0193281	Fn5	FCGR2A	ENSG00000143226	1_9
ILMN_1668063	-0.179455	0.302483	Fn1	FCN1	ENSG00000085265	9		2
ILMN_1780060	-0.166821	-0.279138	Fn25	FCN3	ENSG00000142748	9
ILMN_1761873	0.122225	-0.22517	Fn1	FCRL2	ENSG00000132704	1_9
ILMN_1791329	-0.238948	-0.0454722	Fn25	FCRL2	ENSG00000132704	1_9
ILMN_2198812	0.150487	0.240458	Fn25	FDX1	ENSG00000137714	9
ILMN_1811696	-0.242113	0.0342502	Fn1	FDXR	ENSG00000161513	1
ILMN_1774091	-0.050073	-0.23554	Fn5	FECH	ENSG00000066926	9
ILMN_1725220	-0.171641	-0.247006	Fn25	FER1L5	ENSG00000249715	9
ILMN_2263054	-0.0790896	-0.271738	Fn25	FEZ1	ENSG00000149557	9
ILMN_2280203	0.171835	-0.26261	Fn25	FGA	ENSG00000171560	9
ILMN_2115011	-0.229114	-0.0518987	Fn25	FGD2	ENSG00000146192	1
ILMN_1677680	0.110005	0.237293	Fn5	FGF12	ENSG00000114279	9
ILMN_1797030	-0.155794	-0.304017	Fn5	FGF18	ENSG00000156427	9		2
ILMN_1696488	-0.24944	-0.00820351	Fn25	FGF23	ENSG00000118972	1
ILMN_1696488	-0.280453	-0.142819	Fn5	FGF23	ENSG00000118972	1
ILMN_2345749	-0.101266	0.21261	Fn1	FGF8	ENSG00000107831	9
ILMN_2366192	-0.0713486	-0.272541	Fn25	FGL1	ENSG00000104760	9
ILMN_1805842	-0.317648	0.133885	Fn1	FHL1	ENSG00000022267	1	1
ILMN_1668411	-0.04815	0.215604	Fn1	FHL2	ENSG00000115641	1_9
ILMN_1761322	-0.0932084	-0.240701	Fn1	FHOD3	ENSG00000134775	9
ILMN_1716247	-0.0832522	0.231183	Fn1	FIBIN	ENSG00000176971	9
ILMN_1800889	-0.0998296	-0.281183	Fn5	FIG4	ENSG00000112367	9
ILMN_1676307	-0.225	0.107254	Fn25	FIGN	ENSG00000182263	1
ILMN_1676307	-0.239654	-0.131086	Fn5	FIGN	ENSG00000182263	1
ILMN_2104784	-0.155088	0.263729	Fn1	FKBP3	ENSG00000100442	9
ILMN_1730325	-0.0658471	-0.291577	Fn25	FLAD1	ENSG00000160688	9
ILMN_1661439	-0.305623	-0.185224	Fn25	FLOT1	ENSG00000236271	1	1
ILMN_1661439	-0.288242	0.128043	Fn5	FLOT1	ENSG00000236271	1
ILMN_1766363	0.108204	-0.256061	Fn1	FLT3	ENSG00000122025	9
ILMN_1794741	0.254528	0.13739	Fn25	FLT4	ENSG00000037280	1
ILMN_1794741	0.24759	-0.0375609	Fn5	FLT4	ENSG00000037280	1
ILMN_1805796	0.256256	0.128992	Fn25	FLYWCH2	ENSG00000162076	1
ILMN_1805796	0.235029	0.135735	Fn5	FLYWCH2	ENSG00000162076	1
ILMN_1672564	-0.00299416	-0.303749	Fn1	FMO6P	ENSG00000117507	9		2
ILMN_1789639	-0.0746592	0.265166	Fn5	FMOD	ENSG00000122176	9
ILMN_1705111	-0.0426728	-0.223466	Fn25	FNDC3A	ENSG00000102531	9
ILMN_2362581	-0.0319377	0.230331	Fn5	FNDC3A	ENSG00000102531	9
ILMN_1761084	-0.0907741	0.275536	Fn5	FNDC5	ENSG00000160097	9
ILMN_1742179	0.206426	-0.26906	Fn5	FNDC7	ENSG00000143107	9
ILMN_1721704	0.138656	-0.235711	Fn5	FNTA	ENSG00000168522	9
ILMN_1669523	-0.199124	-0.284494	Fn25	FOS	ENSG00000170345	9
ILMN_1766650	0.374976	0.120058	Fn25	FOXA1	ENSG00000129514	1	1
ILMN_1766650	0.382765	-0.0603944	Fn5	FOXA1	ENSG00000129514	1	1
ILMN_1668052	0.188096	0.249732	Fn25	FOXA2	ENSG00000125798	1_9
ILMN_1668052	0.233082	0.140944	Fn5	FOXA2	ENSG00000125798	1_9
ILMN_2224569	-0.267795	-0.258885	Fn25	FOXB1	ENSG00000171956	1_9
ILMN_1738401	-0.0743914	0.253238	Fn25	FOXC1	ENSG00000054598	9
ILMN_1789400	-0.170691	0.240214	Fn1	FOXD2	ENSG00000186564	9
ILMN_2186925	0.148077	-0.363997	Fn1	FOXE1	ENSG00000178919	9		2
ILMN_1668651	-0.00172833	-0.233593	Fn5	FOXE1	ENSG00000178919	9
ILMN_1719934	-0.0708861	-0.28167	Fn5	FOXE3	ENSG00000186790	9
ILMN_2149946	0.133861	-0.222809	Fn5	FOXG1	ENSG00000176165	9
ILMN_1651437	-0.269572	-0.0643379	Fn5	FOXI1	ENSG00000168269	1_9
ILMN_3245306	0.155988	0.260224	Fn25	FOXI3	ENSG00000214336	9
ILMN_1783954	0.135419	-0.312853	Fn5	FOXN3	ENSG00000053254	9		2
ILMN_3311155	-7.30282e-05	-0.319109	Fn25	FOXO6	ENSG00000281518	9		2
ILMN_3307977	0.0141431	-0.247152	Fn5	FOXO6	ENSG00000281518	9
ILMN_1682495	0.111271	0.265701	Fn25	FOXP1	ENSG00000114861	9
ILMN_2357701	-0.0446203	0.313948	Fn25	FOXP2	ENSG00000128573	9		2
ILMN_2316740	0.251826	0.0361003	Fn25	FOXP4	ENSG00000137166	1
ILMN_1669046	0.0942064	0.257619	Fn5	FOXQ1	ENSG00000164379	9
ILMN_1762312	0.106767	0.278165	Fn25	FOXRED1	ENSG00000110074	9
ILMN_1659576	-0.0324732	-0.288072	Fn1	FPGS	ENSG00000136877	9
ILMN_1736180	0.0430136	0.244012	Fn25	FRAT1	ENSG00000165879	9
ILMN_2091978	0.0211782	0.257108	Fn25	FREM2	ENSG00000150893	9
ILMN_1689120	-0.0384129	0.263267	Fn1	FRG2B	ENSG00000225899	9
ILMN_1689120	0.101047	-0.260613	Fn25	FRG2B	ENSG00000225899	9
ILMN_1727605	0.227605	0.0985151	Fn25	FRK	ENSG00000111816	1
ILMN_1698725	-0.26648	-0.0464946	Fn25	FRMD3	ENSG00000172159	1
ILMN_1727592	0.224684	-0.0451558	Fn25	FRMD5	ENSG00000171877	1
ILMN_2330787	0.156889	-0.247055	Fn5	FRMD6	ENSG00000139926	9
ILMN_1661282	0.0412853	0.237463	Fn25	FRMPD2	ENSG00000170324	9
ILMN_1754018	0.295667	0.10499	Fn25	FRMPD4	ENSG00000169933	1
ILMN_1754018	0.271762	-0.0935735	Fn5	FRMPD4	ENSG00000169933	1
ILMN_1798467	0.00430867	0.243939	Fn1	FRYL	ENSG00000075539	1_9
ILMN_2204332	0.240506	-0.0454722	Fn25	FRYL	ENSG00000075539	1_9
ILMN_2364901	-0.211709	0.256159	Fn1	FSCN2	ENSG00000186765	9
ILMN_1733781	-0.239192	0.118622	Fn1	FSD1	ENSG00000105255	1
ILMN_3307738	0.0235151	-0.223418	Fn1	FSD2	ENSG00000186628	9
ILMN_1718877	-0.00581792	0.260906	Fn5	FSHB	ENSG00000131808	9
ILMN_1716925	0.239167	0.141115	Fn5	FSIP1	ENSG00000150667	1
ILMN_1700081	-0.223929	0.0412123	Fn5	FST	ENSG00000134363	1
ILMN_2201678	-0.277629	-0.194791	Fn25	FSTL1	ENSG00000163430	1
ILMN_2201678	-0.272955	0.0422103	Fn5	FSTL1	ENSG00000163430	1
ILMN_1661566	-0.0642892	-0.235029	Fn5	FSTL4	ENSG00000053108	9
ILMN_1752728	-0.150657	0.232668	Fn1	FUCA1	ENSG00000179163	9
ILMN_1728540	0.185516	0.252775	Fn25	FUNDC1	ENSG00000069509	9
ILMN_1712894	-0.233836	-0.0894596	Fn25	FUT1	ENSG00000174951	1
ILMN_1678862	-0.249124	-0.086295	Fn25	FUT11	ENSG00000196968	1
ILMN_1794659	0.0375365	-0.258252	Fn1	FUT2	ENSG00000176920	1_9
ILMN_1794659	0.273077	0.0207887	Fn5	FUT2	ENSG00000176920	1_9
ILMN_1761275	0.00786271	0.27758	Fn1	FUT6	ENSG00000156413	9
ILMN_1761275	-0.113437	-0.232059	Fn25	FUT6	ENSG00000156413	9
ILMN_1761275	-0.139825	-0.234883	Fn5	FUT6	ENSG00000156413	9
ILMN_1741422	0.243647	-0.136295	Fn1	FUT8	ENSG00000033170	1_9
ILMN_1693152	-0.0331061	-0.301095	Fn5	FUT8	ENSG00000033170	1_9		2
ILMN_1774826	-0.260078	-0.0754625	Fn25	FXN	ENSG00000165060	1
ILMN_2389273	-0.19574	-0.237926	Fn25	FXR1	ENSG00000114416	9
ILMN_2235975	-0.017259	0.265847	Fn1	FXYD5	ENSG00000089327	1_9
ILMN_1786118	-0.0846641	-0.288389	Fn1	FXYD7	ENSG00000221946	9
ILMN_1709032	0.0121714	0.238218	Fn5	FYCO1	ENSG00000163820	9
ILMN_1703408	-0.359177	0.104309	Fn1	FZD3	ENSG00000104290	1	1
ILMN_1703408	-0.262512	0.169133	Fn5	FZD3	ENSG00000104290	1
ILMN_1804351	-0.0933788	-0.226193	Fn25	FZD7	ENSG00000155760	9
ILMN_1753207	0.105574	0.248856	Fn25	FZR1	ENSG00000105325	9
ILMN_2357809	0.225243	-0.0493184	Fn1	G3BP1	ENSG00000145907	1
ILMN_2344455	0.256767	0.0306232	Fn5	G3BP1	ENSG00000145907	1
ILMN_2381758	0.108057	-0.257303	Fn1	G3BP2	ENSG00000138757	1_9
ILMN_2381753	-0.0285784	-0.26205	Fn5	G3BP2	ENSG00000138757	1_9
ILMN_1697559	0.0724684	0.249148	Fn25	G6PD	ENSG00000160211	9
ILMN_1658965	-0.24815	-0.0923807	Fn25	GABBR1	ENSG00000237112	1
ILMN_1660718	-0.0726144	0.273077	Fn5	GABBR2	ENSG00000136928	9
ILMN_1750029	-0.298612	-0.128408	Fn25	GABPA	ENSG00000154727	1
ILMN_1750029	-0.305745	0.0457157	Fn5	GABPA	ENSG00000154727	1	1
ILMN_1685881	-0.0201801	0.232595	Fn5	GABPAP	ENSG00000235720	9
ILMN_3195401	-0.269912	0.174221	Fn1	GABPB1	ENSG00000104064	1
ILMN_2161007	0.0938413	0.255988	Fn1	GABPB2	ENSG00000143458	1_9
ILMN_2161007	-0.236611	-0.0666748	Fn25	GABPB2	ENSG00000143458	1_9
ILMN_1659678	0.240677	-0.00428432	Fn1	GABRA2	ENSG00000151834	1
ILMN_1801408	0.283617	0.0429893	Fn25	GABRA4	ENSG00000109158	1
ILMN_1801408	0.292381	0.0746592	Fn5	GABRA4	ENSG00000109158	1
ILMN_1700949	-0.236538	0.0250243	Fn25	GABRR3	ENSG00000183185	1
ILMN_1813775	0.0226144	0.225511	Fn25	GAK	ENSG00000178950	9
ILMN_1671482	0.0314508	-0.236271	Fn25	GALM	ENSG00000143891	9
ILMN_3243773	0.164508	-0.230063	Fn1	GALNTL6	ENSG00000174473	9
ILMN_3243773	0.0975901	0.273247	Fn25	GALNTL6	ENSG00000174473	9
ILMN_2110857	0.222955	0.273905	Fn5	GALR3	ENSG00000128310	1_9
ILMN_1764355	-0.0751217	-0.253116	Fn25	GAMT	ENSG00000130005	9
ILMN_1756469	0.0512171	-0.333009	Fn5	GAMT	ENSG00000130005	9		2
ILMN_1708103	-0.225633	0.102191	Fn25	GAN	ENSG00000261609	1
ILMN_1708103	-0.228554	-0.0194742	Fn5	GAN	ENSG00000261609	1
ILMN_1708954	-0.273053	-0.122225	Fn25	GAR1	ENSG00000109534	1
ILMN_1708954	-0.267527	-0.0207157	Fn5	GAR1	ENSG00000109534	1
ILMN_1800020	-0.256986	-0.207595	Fn25	GART	ENSG00000159131	1
ILMN_1792777	0.0984177	0.235224	Fn25	GAS2L1	ENSG00000185340	9
ILMN_2211003	0.180867	0.242697	Fn25	GAS2L3	ENSG00000139354	9
ILMN_1749866	0.229698	-0.0917965	Fn25	GATA4	ENSG00000136574	1
ILMN_2157544	-0.0705209	0.293793	Fn25	GBF1	ENSG00000107862	9
ILMN_1774077	-0.0868062	-0.275463	Fn1	GBP2	ENSG00000162645	9
ILMN_1797482	0.225438	0.139046	Fn25	GCDH	ENSG00000105607	1_9
ILMN_1797482	0.14019	-0.229722	Fn5	GCDH	ENSG00000105607	1_9
ILMN_1788802	-0.155039	0.242965	Fn1	GCH1	ENSG00000131979	9
ILMN_1706775	-0.0880964	-0.280136	Fn5	GCK	ENSG00000106633	9
ILMN_2215194	0.224684	-0.105428	Fn25	GCLC	ENSG00000001084	1
ILMN_2225135	0.0723223	-0.262342	Fn25	GCNT1	ENSG00000187210	9
ILMN_1653174	0.0876582	0.221811	Fn1	GCNT2	ENSG00000111846	1_9
ILMN_3190324	0.290117	-0.303676	Fn1	GCNT6	ENSG00000205318	1_9		2
ILMN_2090782	0.0219815	0.231597	Fn25	GCSH	ENSG00000140905	9
ILMN_2090782	-0.00761928	-0.284664	Fn5	GCSH	ENSG00000140905	9
ILMN_1789059	0.104503	0.270204	Fn5	GDAP2	ENSG00000196505	9
ILMN_1757441	-0.237634	-0.124245	Fn25	GDF6	ENSG00000156466	1
ILMN_1757441	-0.259226	0.059445	Fn5	GDF6	ENSG00000156466	1
ILMN_1729599	0.116529	0.254649	Fn1	GDPD1	ENSG00000153982	9
ILMN_1729599	0.0940604	-0.288048	Fn25	GDPD1	ENSG00000153982	9
ILMN_1701643	-0.0558423	-0.228189	Fn1	GDPD5	ENSG00000158555	9
ILMN_1707484	-0.05426	-0.307181	Fn1	GEMIN6	ENSG00000152147	9		2
ILMN_1707484	-0.0747809	0.243768	Fn5	GEMIN6	ENSG00000152147	9
ILMN_2364088	0.255964	-0.0158958	Fn5	GEMIN8	ENSG00000046647	1_9
ILMN_1657682	-0.224684	-0.0365385	Fn5	GFM1	ENSG00000168827	1
ILMN_1686668	0.165263	-0.279455	Fn5	GFM2	ENSG00000164347	9
ILMN_1744006	0.0962756	-0.297493	Fn1	GFOD2	ENSG00000141098	9
ILMN_2253805	-0.241261	0.0206426	Fn25	GFRA1	ENSG00000151892	1_9
ILMN_1691742	0.20813	0.276461	Fn1	GFRAL	ENSG00000187871	9
ILMN_1691742	0.0025073	-0.23369	Fn5	GFRAL	ENSG00000187871	9
ILMN_1681668	-0.287342	0.0879747	Fn25	GGA1	ENSG00000100083	1_9
ILMN_1681668	-0.321762	-0.149586	Fn5	GGA1	ENSG00000100083	1_9	1
ILMN_1745005	-0.0234421	0.265019	Fn5	GGCT	ENSG00000006625	9
ILMN_1692276	0.0185735	0.25852	Fn25	GGPS1	ENSG00000152904	9
ILMN_1680730	-0.127945	0.224416	Fn1	GGTLC1	ENSG00000149435	1_9
ILMN_1680730	-0.232327	-0.221227	Fn25	GGTLC1	ENSG00000149435	1_9
ILMN_1746378	-0.322736	0.0203749	Fn25	GHDC	ENSG00000167925	1	1
ILMN_1746378	-0.344231	-0.0237829	Fn5	GHDC	ENSG00000167925	1	1
ILMN_1794372	0.175049	-0.221981	Fn5	GHRH	ENSG00000118702	9
ILMN_2275060	-0.088778	-0.244572	Fn1	GHRHR	ENSG00000106128	9
ILMN_1806691	0.112123	-0.318403	Fn1	GHSR	ENSG00000121853	9		2
ILMN_1806691	0.0173807	0.333861	Fn25	GHSR	ENSG00000121853	9		2
ILMN_1731547	0.227093	-0.18946	Fn1	GIF	ENSG00000134812	1
ILMN_1757186	-0.0123174	0.243306	Fn5	GIMAP1	ENSG00000213203	9
ILMN_1748473	0.221884	-0.167551	Fn1	GIMAP4	ENSG00000133574	1
ILMN_2329429	-0.235954	0.0375122	Fn1	GIMAP6	ENSG00000133561	1
ILMN_1796177	-0.0469572	0.22276	Fn1	GIPC1	ENSG00000123159	9
ILMN_1672545	0.0959348	0.221787	Fn5	GIPC2	ENSG00000137960	9
ILMN_1722826	0.223077	0.00747322	Fn25	GIPC3	ENSG00000179855	1
ILMN_1799535	0.0130234	0.292575	Fn25	GJB1	ENSG00000169562	9
ILMN_2226223	0.274002	-0.0461295	Fn1	GJB6	ENSG00000121742	1_9
ILMN_1718671	-0.122055	-0.232376	Fn25	GJB6	ENSG00000121742	1_9
ILMN_1687023	-0.0623661	0.236952	Fn5	GJC1	ENSG00000182963	9
ILMN_1691743	0.275803	0.103165	Fn5	GJD3	ENSG00000183153	1
ILMN_1735155	-0.145424	-0.274951	Fn25	GLB1	ENSG00000170266	9
ILMN_1781431	-0.113973	0.251753	Fn1	GLCCI1	ENSG00000106415	9
ILMN_1806754	0.259421	0.00684031	Fn1	GLDC	ENSG00000178445	1
ILMN_1727577	-0.0924537	-0.258982	Fn1	GLI2	ENSG00000074047	9
ILMN_1652631	0.0665287	0.221981	Fn1	GLIPR2	ENSG00000122694	9
ILMN_2291871	0.124124	-0.315896	Fn1	GLIS3	ENSG00000107249	9		2
ILMN_2291871	0.112463	0.295351	Fn25	GLIS3	ENSG00000107249	9
ILMN_1702177	0.240287	-0.07926	Fn25	GLO1	ENSG00000124767	1
ILMN_1787257	0.166748	0.294645	Fn25	GLP1R	ENSG00000112164	9
ILMN_1770675	-0.0358082	-0.248491	Fn1	GLP2R	ENSG00000065325	9
ILMN_1764797	-0.110857	0.267356	Fn1	GLRA1	ENSG00000145888	9
ILMN_1764797	0.102994	-0.251923	Fn25	GLRA1	ENSG00000145888	9
ILMN_1788786	-0.0331061	0.230209	Fn5	GLRA2	ENSG00000101958	9
ILMN_1706070	-0.127848	-0.25684	Fn1	GLS2	ENSG00000135423	9
ILMN_1796341	-0.0779698	-0.270497	Fn25	GLT8D1	ENSG00000016864	9
ILMN_1727195	0.237123	-0.0908715	Fn1	GLTPD2	ENSG00000182327	1
ILMN_1713756	-0.229357	0.114752	Fn1	GLUD1	ENSG00000148672	1_9
ILMN_1713756	-0.138778	-0.282936	Fn25	GLUD1	ENSG00000148672	1_9
ILMN_1668510	0.0364411	-0.247322	Fn5	GLYAT	ENSG00000149124	9
ILMN_2221046	-0.0577897	-0.223588	Fn25	GM2A	ENSG00000196743	9
ILMN_1727761	-0.279187	0.0356134	Fn1	GMEB1	ENSG00000162419	1
ILMN_1683204	0.234664	-0.0478335	Fn1	GMEB2	ENSG00000101216	1
ILMN_1805693	0.104576	0.238169	Fn25	GMIP	ENSG00000089639	9
ILMN_2176037	0.340506	0.00791139	Fn5	GNA13	ENSG00000120063	1_9	1
ILMN_1686227	0.240531	0.118695	Fn25	GNA14	ENSG00000156049	1
ILMN_1742044	-0.0562561	-0.347225	Fn25	GNAI1	ENSG00000127955	9		2
ILMN_1746027	0.0663096	0.3639	Fn1	GNAL	ENSG00000141404	9		2
ILMN_1746027	-0.044036	-0.33963	Fn25	GNAL	ENSG00000141404	9		2
ILMN_1750901	-0.243111	0.0258277	Fn25	GNAT1	ENSG00000114349	1_9
ILMN_1760320	-0.160346	-0.253603	Fn5	GNB1	ENSG00000078369	9
ILMN_1761044	-0.222176	0.200511	Fn1	GNB1L	ENSG00000185838	1
ILMN_1658928	0.0369766	0.299976	Fn1	GNB2	ENSG00000172354	9
ILMN_1782419	0.0503408	0.2315	Fn25	GNG11	ENSG00000127920	9
ILMN_1701854	0.109177	-0.288291	Fn1	GNG5	ENSG00000174021	9
ILMN_1789457	0.27315	0.0439143	Fn5	GNL1	ENSG00000235986	1
ILMN_1790659	-0.225049	0.0303311	Fn5	GNL3	ENSG00000163938	1
ILMN_1708779	0.0717624	0.321519	Fn1	GNLY	ENSG00000115523	9		2
ILMN_1708779	0.054333	-0.22517	Fn5	GNLY	ENSG00000115523	9
ILMN_1699859	-0.0959591	0.261928	Fn1	GNPAT	ENSG00000116906	9
ILMN_1691567	-0.0339825	-0.40185	Fn1	GNPDA2	ENSG00000163281	9		2
ILMN_1691567	0.20112	0.343281	Fn25	GNPDA2	ENSG00000163281	9		2
ILMN_1764230	-0.107595	0.256183	Fn5	GNPTG	ENSG00000090581	9
ILMN_1773741	-0.289508	-0.0491967	Fn1	GOLGA5	ENSG00000066455	1
ILMN_1805221	-0.261125	-0.0470058	Fn25	GOLGA7	ENSG00000147533	1
ILMN_1805221	-0.235711	0.126704	Fn5	GOLGA7	ENSG00000147533	1
ILMN_1766405	-0.182692	-0.2898	Fn25	GOLM1	ENSG00000135052	9
ILMN_1716821	-0.054187	-0.221884	Fn25	GORASP1	ENSG00000114745	9
ILMN_2401033	-0.124075	0.351777	Fn5	GOSR1	ENSG00000108587	9		2
ILMN_1769702	-0.238729	-0.00525803	Fn5	GPAA1	ENSG00000197858	1
ILMN_1686929	-0.261563	-0.148223	Fn25	GPATCH3	ENSG00000198746	1
ILMN_1686929	-0.246032	0.0808179	Fn5	GPATCH3	ENSG00000198746	1
ILMN_2383305	0.0609786	0.224294	Fn25	GPATCH4	ENSG00000160818	9
ILMN_2076250	0.235808	0.0611977	Fn25	GPBP1L1	ENSG00000159592	1
ILMN_1723607	-0.242989	0.0487342	Fn25	GPHN	ENSG00000171723	1
ILMN_2307150	0.257619	-0.232108	Fn1	GPIHBP1	ENSG00000277494	1_9
ILMN_1734076	0.0105891	0.290969	Fn25	GPIHBP1	ENSG00000277494	1_9
ILMN_1726210	-0.102726	0.225341	Fn5	GPIHBP1	ENSG00000277494	1_9
ILMN_2397646	0.223418	0.124245	Fn25	GPM6A	ENSG00000150625	1
ILMN_2407389	0.292186	0.158301	Fn25	GPNMB	ENSG00000136235	1
ILMN_1659982	0.223564	-0.181986	Fn1	GPR152	ENSG00000175514	1
ILMN_1654703	-0.0705453	-0.272274	Fn25	GPR157	ENSG00000180758	9
ILMN_1730816	0.0672347	0.269669	Fn5	GPR162	ENSG00000250510	9
ILMN_1676447	0.0349075	0.25869	Fn25	GPR173	ENSG00000184194	9
ILMN_2055609	0.131378	0.373905	Fn5	GPR174	ENSG00000147138	9		2
ILMN_1704464	0.0361246	-0.24871	Fn5	GPR20	ENSG00000204882	9
ILMN_1651457	0.283423	-0.0544547	Fn1	GPR32	ENSG00000142511	1
ILMN_2135898	-0.110175	-0.241553	Fn25	GPR42	ENSG00000126251	9
ILMN_2052487	0.0525073	0.270886	Fn25	GPR45	ENSG00000135973	9
ILMN_1694483	0.228627	-0.110029	Fn1	GPR50	ENSG00000102195	1
ILMN_1653648	-0.0399464	0.271908	Fn1	GPR63	ENSG00000112218	9
ILMN_1682599	0.22999	-0.00258033	Fn1	GPRC5A	ENSG00000013588	1
ILMN_1751666	0.39092	0.313242	Fn25	GPSM1	ENSG00000160360	1_9	1	2
ILMN_1751666	0.362829	-0.142916	Fn5	GPSM1	ENSG00000160360	1_9	1
ILMN_1684158	-0.11631	0.246762	Fn5	GPT2	ENSG00000166123	9
ILMN_1787412	0.236173	-0.0233204	Fn25	GPX1	ENSG00000233276	1
ILMN_1726666	-0.0902386	-0.25538	Fn25	GPX3	ENSG00000211445	9
ILMN_2052717	0.234591	0.0648978	Fn5	GRAMD1C	ENSG00000178075	1
ILMN_2065690	-0.0384372	0.27814	Fn25	GRAMD3	ENSG00000155324	9
ILMN_1751386	0.185394	0.287269	Fn25	GRAP	ENSG00000154016	9
ILMN_1778143	0.0748783	-0.31687	Fn1	GRAP2	ENSG00000100351	9		2
ILMN_1740762	0.246787	-0.0532132	Fn1	GRB7	ENSG00000141738	1
ILMN_1791188	-0.121762	0.252118	Fn5	GREB1	ENSG00000196208	9
ILMN_1795767	0.0189873	-0.227678	Fn5	GRHL1	ENSG00000134317	9
ILMN_1660372	-0.259761	0.0371714	Fn1	GRIA2	ENSG00000120251	1
ILMN_1797331	-0.302897	0.104942	Fn25	GRID2	ENSG00000152208	1	1
ILMN_1797331	-0.251582	-0.043038	Fn5	GRID2	ENSG00000152208	1
ILMN_1661376	0.126704	0.260759	Fn25	GRIK2	ENSG00000164418	9
ILMN_1661376	0.16222	-0.222444	Fn5	GRIK2	ENSG00000164418	9
ILMN_1798104	-0.290847	0.0566212	Fn1	GRIN2A	ENSG00000183454	1
ILMN_1740655	0.0356621	0.223077	Fn5	GRIN2D	ENSG00000105464	9
ILMN_1686416	0.0156524	0.258447	Fn1	GRIP2	ENSG00000144596	9
ILMN_1768435	-0.108009	0.246276	Fn5	GRIP2	ENSG00000144596	9
ILMN_1719857	0.290555	-0.00189873	Fn25	GRIPAP1	ENSG00000068400	1
ILMN_1719857	0.251071	-0.0506329	Fn5	GRIPAP1	ENSG00000068400	1
ILMN_1728830	-0.101607	-0.25258	Fn1	GRK5	ENSG00000198873	9
ILMN_1767827	-0.252045	-0.107059	Fn25	GRK7	ENSG00000114124	1
ILMN_1670547	0.340336	0.213608	Fn25	GRM1	ENSG00000152822	1_9	1
ILMN_1670547	0.360833	-0.266431	Fn5	GRM1	ENSG00000152822	1_9	1
ILMN_1752843	0.164849	-0.296032	Fn1	GRM4	ENSG00000124493	1_9
ILMN_1752843	0.227337	0.156305	Fn25	GRM4	ENSG00000124493	1_9
ILMN_1791500	0.0692551	-0.241748	Fn1	GRM7	ENSG00000196277	9
ILMN_1729212	-0.089776	0.345278	Fn1	GRM8	ENSG00000179603	9		2
ILMN_1729212	0.0369766	-0.227872	Fn25	GRM8	ENSG00000179603	9
ILMN_1811702	0.227507	-0.0525316	Fn5	GRN	ENSG00000030582	1
ILMN_1670817	-0.0680623	0.262926	Fn25	GRPEL1	ENSG00000109519	9
ILMN_1670817	-0.0693038	-0.416723	Fn5	GRPEL1	ENSG00000109519	9		2
ILMN_2142353	-0.0794547	0.263267	Fn5	GRTP1	ENSG00000139835	9
ILMN_1742166	0.0501217	0.224124	Fn1	GRWD1	ENSG00000105447	9
ILMN_1742166	-0.17186	-0.22797	Fn5	GRWD1	ENSG00000105447	9
ILMN_1671055	-0.0166504	0.221349	Fn25	GSG1L	ENSG00000169181	9
ILMN_1775182	-0.241042	0.12242	Fn5	GSR	ENSG00000104687	1
ILMN_1679809	-0.235906	-0.155404	Fn1	GSTP1	ENSG00000084207	1
ILMN_1684168	0.293793	-0.0746349	Fn25	GSTZ1	ENSG00000100577	1
ILMN_1732040	-0.320278	0.142454	Fn25	GTF2A1	ENSG00000165417	1	1
ILMN_2157957	0.180769	0.253481	Fn5	GTF2H1	ENSG00000110768	9
ILMN_1725666	0.0936465	0.232765	Fn25	GTF2H3	ENSG00000111358	9
ILMN_2350240	-0.221568	0.217162	Fn1	GTF2I	ENSG00000263001	1_9
ILMN_1789839	-0.225536	-0.127045	Fn25	GTF3C1	ENSG00000077235	1
ILMN_1789839	-0.262731	-0.0245131	Fn5	GTF3C1	ENSG00000077235	1
ILMN_1746457	-0.055185	0.243087	Fn1	GTF3C2	ENSG00000115207	9
ILMN_1723895	-0.274903	-0.16351	Fn1	GTF3C5	ENSG00000148308	1
ILMN_1723895	-0.293647	0.048296	Fn5	GTF3C5	ENSG00000148308	1
ILMN_1776080	0.210589	0.232911	Fn25	GTPBP6	ENSG00000178605	9
ILMN_2393243	0.0302093	0.262415	Fn5	GTPBP8	ENSG00000163607	9
ILMN_1708004	0.014776	-0.445691	Fn1	GTSCR1	ENSG00000263417	9		2
ILMN_1787360	0.23369	-0.0175024	Fn5	GUCA1C	ENSG00000138472	1
ILMN_1747183	0.253432	-0.0588121	Fn1	GXYLT1	ENSG00000151233	1
ILMN_1668039	-0.226582	-0.164021	Fn25	GYPC	ENSG00000136732	1
ILMN_2148527	-0.231037	-0.111733	Fn1	H19	ENSG00000130600	1
ILMN_1773964	-0.212147	0.245034	Fn1	H1FX	ENSG00000184897	9
ILMN_2253065	0.124781	0.222152	Fn1	H2AFJ	ENSG00000246705	9
ILMN_1695706	0.028408	0.226022	Fn1	H3F3B	ENSG00000132475	9
ILMN_1695706	-0.121641	-0.226315	Fn25	H3F3B	ENSG00000132475	9
ILMN_2197846	0.126144	0.231865	Fn1	HADHB	ENSG00000138029	9
ILMN_2379520	-0.304552	0.00533106	Fn1	HAGH	ENSG00000063854	1	1
ILMN_1740402	-0.270813	0.260127	Fn1	HAO2	ENSG00000116882	1_9
ILMN_1767474	-0.113364	0.234518	Fn25	HAO2	ENSG00000116882	1_9
ILMN_1847602	-0.0348588	-0.282011	Fn5	HAR1A	ENSG00000225978	9
ILMN_3240360	-0.224562	-0.120204	Fn5	HAR1B	ENSG00000231133	1
ILMN_1754716	0.0600292	0.311368	Fn5	HAS1	ENSG00000105509	9		2
ILMN_1794501	0.0121227	0.281086	Fn25	HAS3	ENSG00000103044	9
ILMN_1693826	-0.229771	-0.102434	Fn25	HAVCR2	ENSG00000135077	1
ILMN_1693826	-0.256061	0.0791139	Fn5	HAVCR2	ENSG00000135077	1
ILMN_1653814	-0.295375	0.0159688	Fn1	HBBP1	ENSG00000229988	1
ILMN_1796678	-0.0513145	0.232571	Fn5	HBG1	ENSG00000213934	9
ILMN_2084825	-0.192332	0.358934	Fn1	HBG2	ENSG00000196565	9		2
ILMN_1696183	0.230112	0.0632668	Fn5	HBQ1	ENSG00000086506	1
ILMN_2318568	0.0806719	0.226485	Fn25	HCFC1R1	ENSG00000103145	9
ILMN_2318568	0.0988072	-0.2926	Fn5	HCFC1R1	ENSG00000103145	9
ILMN_1667229	-0.250365	-0.0515579	Fn25	HCG22	ENSG00000237894	1
ILMN_1667229	-0.274148	0.00187439	Fn5	HCG22	ENSG00000237894	1
ILMN_1678065	-0.269596	0.0919426	Fn25	HCRTR2	ENSG00000137252	1
ILMN_1678065	-0.229138	-0.00844693	Fn5	HCRTR2	ENSG00000137252	1
ILMN_1684690	-0.0112707	-0.265896	Fn1	HDAC11	ENSG00000163517	9
ILMN_3251283	-0.0786758	-0.249562	Fn25	HDAC2	ENSG00000196591	9
ILMN_2388166	-0.231159	-0.234226	Fn25	HDAC5	ENSG00000108840	1_9
ILMN_1651544	-0.182984	0.264898	Fn5	HDAC8	ENSG00000147099	9
ILMN_1803563	-0.0605161	0.234615	Fn1	HDAC9	ENSG00000048052	1_9
ILMN_1715241	0.235711	0.0868062	Fn25	HDAC9	ENSG00000048052	1_9
ILMN_1715241	0.238437	0.207692	Fn5	HDAC9	ENSG00000048052	1_9
ILMN_2187487	-0.200828	0.272371	Fn5	HEATR5B	ENSG00000008869	9
ILMN_1755077	-0.275925	0.0099075	Fn25	HEBP2	ENSG00000051620	1
ILMN_1755077	-0.292673	-0.106913	Fn5	HEBP2	ENSG00000051620	1
ILMN_1668876	-0.297712	0.0380477	Fn5	HECTD2	ENSG00000165338	1_9
ILMN_1689675	0.231134	-0.143038	Fn5	HEMGN	ENSG00000136929	1
ILMN_1663683	-0.233715	-0.171981	Fn25	HEPH	ENSG00000089472	1
ILMN_1663683	-0.230307	-0.0236855	Fn5	HEPH	ENSG00000089472	1
ILMN_2374159	-0.156986	0.257717	Fn1	HERPUD1	ENSG00000051108	1_9
ILMN_2374159	-0.252142	-0.180964	Fn25	HERPUD1	ENSG00000051108	1_9
ILMN_2374159	-0.223466	0.00803311	Fn5	HERPUD1	ENSG00000051108	1_9
ILMN_1710284	-0.00389484	0.234761	Fn1	HES1	ENSG00000114315	9
ILMN_1709870	0.0768257	-0.225682	Fn25	HES2	ENSG00000069812	9
ILMN_1683345	-0.201363	0.301241	Fn1	HFE	ENSG00000010704	9		2
ILMN_1683345	-0.155867	-0.428822	Fn25	HFE	ENSG00000010704	9		2
ILMN_1747285	-0.00472249	-0.332059	Fn25	HFM1	ENSG00000162669	1_9		2
ILMN_1796572	-0.252142	-0.0221762	Fn5	HFM1	ENSG00000162669	1_9
ILMN_2198239	-0.224343	0.174513	Fn1	HGD	ENSG00000113924	1_9
ILMN_2198239	0.0241967	-0.257473	Fn25	HGD	ENSG00000113924	1_9
ILMN_1701468	-0.271592	-0.00447907	Fn1	HGFAC	ENSG00000109758	1
ILMN_1675453	-0.116237	-0.257035	Fn25	HHIP	ENSG00000164161	9
ILMN_1681812	0.142235	-0.25482	Fn5	HIF1AN	ENSG00000166135	9
ILMN_1687481	-0.362074	0.0885833	Fn1	HIF3A	ENSG00000124440	1	1
ILMN_1667453	0.24927	0.11037	Fn1	HINFP	ENSG00000172273	1
ILMN_1661188	-0.0596884	0.223053	Fn1	HIPK1	ENSG00000163349	9
ILMN_1661188	-0.0434031	-0.300389	Fn25	HIPK1	ENSG00000163349	9		2
ILMN_1687440	-0.0506816	-0.221884	Fn1	HIPK2	ENSG00000064393	9
ILMN_2337551	-0.252532	0.121203	Fn25	HIPK3	ENSG00000110422	1
ILMN_1813664	-0.0622201	0.279674	Fn1	HIRA	ENSG00000100084	9
ILMN_1813664	-0.102264	-0.319572	Fn5	HIRA	ENSG00000100084	9		2
ILMN_1653251	-0.150219	-0.221616	Fn25	HIST1H1B	ENSG00000184357	9
ILMN_1653251	-0.10129	0.319279	Fn5	HIST1H1B	ENSG00000184357	9		2
ILMN_1757406	-0.174343	-0.240482	Fn25	HIST1H1C	ENSG00000187837	9
ILMN_1749789	0.116285	0.286611	Fn5	HIST1H1D	ENSG00000124575	9
ILMN_1694166	0.0875609	0.254893	Fn1	HIST1H2AA	ENSG00000164508	9
ILMN_1716195	-0.0103213	0.228165	Fn1	HIST1H2BG	ENSG00000273802	1_9
ILMN_1716195	-0.226728	-0.00562317	Fn5	HIST1H2BG	ENSG00000273802	1_9
ILMN_1658702	-0.0901168	-0.337171	Fn25	HIST1H2BJ	ENSG00000124635	9		2
ILMN_1808907	-0.247687	0.15258	Fn1	HIST1H2BN	ENSG00000233822	1
ILMN_1712184	0.272785	0.0253895	Fn1	HIST1H3C	ENSG00000278272	1
[truncated: 3,051 more rows]

## Sheet: 175genes
This is the list of 175 genes from selected gene ontologies
Gene	probe_id	GO
ITGA5	ILMN_1792679	cell-cell adhesion via plasma-membrane adhesion molecules
TGFB2	ILMN_1812526	cell-cell adhesion via plasma-membrane adhesion molecules
CDH12	ILMN_1709269	cell-cell adhesion via plasma-membrane adhesion molecules
LTBP4	ILMN_1665219	transmembrane receptor protein serine/threonine kinase signaling pathway
TGFB2	ILMN_1812526	transmembrane receptor protein serine/threonine kinase signaling pathway
PML	ILMN_2248192	transmembrane receptor protein serine/threonine kinase signaling pathway
SRC	ILMN_1685898	transmembrane receptor protein serine/threonine kinase signaling pathway
NOG	ILMN_1652287	transmembrane receptor protein serine/threonine kinase signaling pathway
ACVR1B	ILMN_1766723	transmembrane receptor protein serine/threonine kinase signaling pathway
C9orf69	ILMN_3244065	positive regulation of cell proliferation
CST3	ILMN_1800354	positive regulation of cell proliferation
FLT3	ILMN_1766363	positive regulation of cell proliferation
HTRA1	ILMN_1676563	positive regulation of cell proliferation
CNOT6L	ILMN_1802450	positive regulation of cell proliferation
CDC25B	ILMN_2338323	positive regulation of cell proliferation
HES1	ILMN_1710284	positive regulation of cell proliferation
BST1	ILMN_1770161	positive regulation of cell proliferation
FSHB	ILMN_1718877	positive regulation of cell proliferation
ITGB1BP1	ILMN_1690099	positive regulation of cell proliferation
FGF18	ILMN_1797030	positive regulation of cell proliferation
ATF3	ILMN_1791346	positive regulation of cell proliferation
ID2	ILMN_1793990	positive regulation of cell proliferation
IL5	ILMN_2207190	positive regulation of cell proliferation
ETV5	ILMN_1723260	positive regulation of cell proliferation
ID1	ILMN_1664861	positive regulation of cell proliferation
AKT1	ILMN_1748661	positive regulation of cell proliferation
FOXE3	ILMN_1719934	positive regulation of cell proliferation
AR	ILMN_1767351	positive regulation of cell proliferation
HIPK1	ILMN_1661188	positive regulation of cell proliferation
EGR3	ILMN_1722781	positive regulation of cell proliferation
HPSE2	ILMN_1732035	positive regulation of cell proliferation
AIF1	ILMN_1771827	positive regulation of cell proliferation
FOXP2	ILMN_2357701	positive regulation of cell proliferation
GHSR	ILMN_1806691	positive regulation of cell proliferation
GHRHR	ILMN_2275060	positive regulation of cell proliferation
GHRH	ILMN_1794372	positive regulation of cell proliferation
F2	ILMN_3249291	positive regulation of cell proliferation
SERPINB7	ILMN_1767685	positive regulation of cell proliferation
BMPR1A	ILMN_1706957	positive regulation of cell proliferation
F2R	ILMN_1742866	positive regulation of cell proliferation
BIRC6	ILMN_1801605	positive regulation of cell proliferation
DERL2	ILMN_1761969	positive regulation of cell proliferation
ELANE	ILMN_1706635	positive regulation of cell proliferation
GRK5	ILMN_1728830	positive regulation of cell proliferation
CLEC11A	ILMN_1807359	positive regulation of cell proliferation
CD1D	ILMN_1719433	positive regulation of cell proliferation
HIPK2	ILMN_1687440	positive regulation of cell proliferation
JUN	ILMN_1806023	positive regulation of cell proliferation
STAT3	ILMN_1663618	positive regulation of cell proliferation
FGF8	ILMN_2345749	positive regulation of cell proliferation
CCR3	ILMN_1656684	positive regulation of cell proliferation
HNRNPU	ILMN_1743677	positive regulation of cell proliferation
FGF2	ILMN_2105919	positive regulation of cell proliferation
ADAM10	ILMN_2148360	positive regulation of cell proliferation
CNOT7	ILMN_1686477	positive regulation of cell proliferation
FZD7	ILMN_1804351	positive regulation of cell proliferation
ESR1	ILMN_1678535	positive regulation of cell proliferation
CD3E	ILMN_1739794	positive regulation of cell proliferation
ITGAV	ILMN_2169439	positive regulation of cell proliferation
ETS1	ILMN_1687538	positive regulation of cell proliferation
ITGB1	ILMN_1754233	positive regulation of cell proliferation
MYC	ILMN_1680618	positive regulation of cell proliferation
GNG5	ILMN_1701854	positive regulation of cell proliferation
CSF1	ILMN_1805930	positive regulation of cell proliferation
DMRTA2	ILMN_1699491	positive regulation of cell proliferation
AKIRIN2	ILMN_2148847	positive regulation of cell proliferation
TGM2	ILMN_1705750	positive regulation of cell proliferation
CDKN1B	ILMN_1722811	positive regulation of cell proliferation
BAMBI	ILMN_1691410	positive regulation of cell proliferation
E2F1	ILMN_2051469	positive regulation of cell proliferation
HPSE	ILMN_1779547	positive regulation of cell proliferation
GLP2R	ILMN_1770675	positive regulation of cell proliferation
PTPN6	ILMN_1716578	positive regulation of cell proliferation
EDNRB	ILMN_1751904	positive regulation of cell proliferation
ANXA2	ILMN_2409167	positive regulation of cell proliferation
HDAC2	ILMN_3251283	positive regulation of cell proliferation
MLXIPL	ILMN_1722073	positive regulation of cell proliferation
FZR1	ILMN_1753207	positive regulation of cell proliferation
EDN1	ILMN_1682775	positive regulation of cell proliferation
BCL2L1	ILMN_1742410	positive regulation of cell proliferation
ADM	ILMN_1708934	positive regulation of cell proliferation
ECM1	ILMN_2329735	positive regulation of cell proliferation
ERBB4	ILMN_1653728	positive regulation of cell proliferation
FOXP1	ILMN_1682495	positive regulation of cell proliferation
HMOX1	ILMN_1800512	positive regulation of cell proliferation
CNOT8	ILMN_1736068	positive regulation of cell proliferation
ERBB2	ILMN_1728761	positive regulation of cell proliferation
ID2	ILMN_1793990	regulation of G1/S transition of mitotic cell cycle
CNOT1	ILMN_1677840	regulation of G1/S transition of mitotic cell cycle
AKT1	ILMN_1748661	regulation of G1/S transition of mitotic cell cycle
CDKN1B	ILMN_1722811	regulation of G1/S transition of mitotic cell cycle
AIF1	ILMN_1771827	regulation of G1/S transition of mitotic cell cycle
CNOT6L	ILMN_1802450	regulation of G1/S transition of mitotic cell cycle
CDKN2D	ILMN_1748883	regulation of G1/S transition of mitotic cell cycle
CDKN2C	ILMN_1656415	regulation of G1/S transition of mitotic cell cycle
CDC73	ILMN_1701614	regulation of G1/S transition of mitotic cell cycle
CDK2AP2	ILMN_1690653	regulation of G1/S transition of mitotic cell cycle
CTDSP1	ILMN_1681678	regulation of G1/S transition of mitotic cell cycle
CRADD	ILMN_1690282	regulation of G1/S transition of mitotic cell cycle
PTPN6	ILMN_1716578	regulation of G1/S transition of mitotic cell cycle
CNOT7	ILMN_1686477	regulation of G1/S transition of mitotic cell cycle
CENPJ	ILMN_1661776	regulation of G1/S transition of mitotic cell cycle
ATM	ILMN_1716231	regulation of G1/S transition of mitotic cell cycle
CDK10	ILMN_3306950	regulation of G1/S transition of mitotic cell cycle
CNOT4	ILMN_1794324	regulation of G1/S transition of mitotic cell cycle
CASP2	ILMN_1736568	regulation of G1/S transition of mitotic cell cycle
CNOT8	ILMN_1736068	regulation of G1/S transition of mitotic cell cycle
CNOT1	ILMN_1677840	regulation of cell cycle phase transition
CHMP4C	ILMN_1711542	regulation of cell cycle phase transition
CDT1	ILMN_1651237	regulation of cell cycle phase transition
CNOT6L	ILMN_1802450	regulation of cell cycle phase transition
CDC25B	ILMN_2338323	regulation of cell cycle phase transition
CDC73	ILMN_1701614	regulation of cell cycle phase transition
CEP70	ILMN_1741350	regulation of cell cycle phase transition
CRADD	ILMN_1690282	regulation of cell cycle phase transition
CNOT7	ILMN_1686477	regulation of cell cycle phase transition
ATM	ILMN_1716231	regulation of cell cycle phase transition
CDC14A	ILMN_1774557	regulation of cell cycle phase transition
CASP2	ILMN_1736568	regulation of cell cycle phase transition
CNOT4	ILMN_1794324	regulation of cell cycle phase transition
CDK10	ILMN_3306950	regulation of cell cycle phase transition
CDC14B	ILMN_2379560	regulation of cell cycle phase transition
ID2	ILMN_1793990	regulation of cell cycle phase transition
AKT1	ILMN_1748661	regulation of cell cycle phase transition
CDKN1B	ILMN_1722811	regulation of cell cycle phase transition
CEP192	ILMN_1703754	regulation of cell cycle phase transition
AIF1	ILMN_1771827	regulation of cell cycle phase transition
CDKN2D	ILMN_1748883	regulation of cell cycle phase transition
CDKN2C	ILMN_1656415	regulation of cell cycle phase transition
CDK2AP2	ILMN_1690653	regulation of cell cycle phase transition
PTPN6	ILMN_1716578	regulation of cell cycle phase transition
CENPJ	ILMN_1661776	regulation of cell cycle phase transition
APP	ILMN_2404065	regulation of cell cycle phase transition
BRE	ILMN_1658805	regulation of cell cycle phase transition
CNOT8	ILMN_1736068	regulation of cell cycle phase transition
A1BG	ILMN_1736007	cell activation
AP2A2	ILMN_1803779	cell activation
APEH	ILMN_1718023	cell activation
CST3	ILMN_1800354	cell activation
FLT3	ILMN_1766363	cell activation
BRAF	ILMN_1652472	cell activation
ADAMTS13	ILMN_2286570	cell activation
FUCA1	ILMN_1752728	cell activation
IQGAP1	ILMN_1803819	cell activation
BST1	ILMN_1770161	cell activation
CASP8	ILMN_1809313	cell activation
IFNA13	ILMN_2193942	cell activation
PRCP	ILMN_1769091	cell activation
ATP11A	ILMN_1674217	cell activation
CD59	ILMN_1724789	cell activation
CD151	ILMN_1661589	cell activation
IMPDH1	ILMN_1690343	cell activation
ITM2A	ILMN_2076602	cell activation
CHI3L1	ILMN_3307868	cell activation
ID2	ILMN_1793990	cell activation
loop	#N/A	cell activation
ACLY	ILMN_1749014	cell activation
HSH2D	ILMN_1788017	cell activation
AKT1	ILMN_1748661	cell activation
IL33	ILMN_2052924	cell activation
AIF1	ILMN_1771827	cell activation
C6orf25	ILMN_2307407	cell activation
AICDA	ILMN_2164164	cell activation
CAND1	ILMN_1744647	cell activation
CFD	ILMN_1777190	cell activation
DGKH	ILMN_1756650	cell activation
APOLD1	ILMN_1723522	cell activation
CXADR	ILMN_1796925	cell activation
F2	ILMN_3249291	cell activation
APP	ILMN_2404065	cell activation
F2R	ILMN_1742866	cell activation
CTSC	ILMN_1792885	cell activation
ELANE	ILMN_1706635	cell activation
CLEC4E	ILMN_1771664	cell activation
CD1C	ILMN_1654210	cell activation
ITGAL	ILMN_1749591	cell activation
CRISPLD2	ILMN_1790689	cell activation
JUN	ILMN_1806023	cell activation
ARSB	ILMN_1668727	cell activation
GBF1	ILMN_2157544	cell activation
HUWE1	ILMN_1790987	cell activation
ADAM10	ILMN_2148360	cell activation
CD14	ILMN_2396444	cell activation
DNAJC3	ILMN_1659843	cell activation
FZD7	ILMN_1804351	cell activation
CD9	ILMN_1695423	cell activation
CD3E	ILMN_1739794	cell activation
ITGAV	ILMN_2169439	cell activation
FAF2	ILMN_1670472	cell activation
CD3D	ILMN_2325837	cell activation
ITGB1	ILMN_1754233	cell activation
ACTR2	ILMN_2388605	cell activation
ADAM9	ILMN_1727524	cell activation
GLB1	ILMN_1735155	cell activation
CSF1	ILMN_1805930	cell activation
DPP7	ILMN_1769135	cell activation
GNB1	ILMN_1760320	cell activation
FCN1	ILMN_1668063	cell activation
DGKG	ILMN_1741960	cell activation
EIF2AK4	ILMN_1755114	cell activation
AMPD3	ILMN_1731223	cell activation
DGKQ	ILMN_1793017	cell activation
BMPER	ILMN_3307916	cell activation
HPSE	ILMN_1779547	cell activation
PTPN6	ILMN_1716578	cell activation
IRF1	ILMN_1708375	cell activation
ANXA2	ILMN_2409167	cell activation
ERP44	ILMN_2115379	cell activation
EDN1	ILMN_1682775	cell activation
IRF4	ILMN_1754507	cell activation
FOXP1	ILMN_1682495	cell activation
ERCC1	ILMN_1652369	cell activation
GM2A	ILMN_2221046	cell activation
EXO1	ILMN_1673721	cell activation
HSPA8	ILMN_1686367	cell activation
ITGAV	ILMN_2169439	cell adhesion mediated by integrin
ITGA6	ILMN_1687974	cell adhesion mediated by integrin
ITGB5	ILMN_1701619	cell-matrix adhesion
FN1	ILMN_1778237	cell-matrix adhesion
CHMP2A	ILMN_1671893	membrane organization
ARHGAP12	ILMN_2101810	membrane organization
ATP2A2	ILMN_1687375	membrane organization
ATP5G2	ILMN_1807798	membrane organization
AAK1	ILMN_1880387	membrane organization
CAV2	ILMN_1658835	membrane organization
ANO9	ILMN_1769259	membrane organization
BID	ILMN_1763386	membrane organization

## Sheet: 98genes
This is the list of 98 genes from selected gene ontologies and correlating with raw phenotypes
Gene	phenotype	col	correlation	pvalue
ACLY	clumps_clumped_raw_mean	ILMN_1749014	0.170052	0.0477866
ACLY	edu_comp1todens_mean	ILMN_1749014	0.204312	0.0133745
ACTR2	clumps_clumped_raw_mean	ILMN_2388605	0.179948	0.0315744
ACVR1B	edu_comp1todens_mean	ILMN_1766723	0.190099	0.0215484
ADAM9	cell_area_mean	ILMN_1727524	-0.234416	0.00388541
ADAM9	edu_comp1todens_mean	ILMN_1727524	-0.245333	0.00669188
ADM	cell_area_mean	ILMN_1708934	-0.188778	0.0216292
ADM	edu_comp1todens_mean	ILMN_1708934	-0.240099	0.00736038
AIF1	cell_area_mean	ILMN_1771827	0.190768	0.019367
AKIRIN2	cell_area_mean	ILMN_2148847	-0.257988	0.0014356
AMPD3	edu_comp1todens_mean	ILMN_1731223	0.193647	0.0191834
ANO9	clumps_clumped_raw_mean	ILMN_1769259	0.183842	0.0243233
ANO9	ncells_mean	ILMN_1769259	-0.165529	0.0444728
ANXA2	cell_area_mean	ILMN_2409167	-0.188136	0.028279
APEH	cell_area_mean	ILMN_1718023	0.185793	0.0303423
APEH	clumps_clumped_raw_mean	ILMN_1718023	0.208723	0.0205622
APOLD1	clumps_clumped_raw_mean	ILMN_1723522	-0.220423	0.00991949
APP	cell_area_mean	ILMN_2404065	-0.276056	0.00397792
AR	edu_comp1todens_mean	ILMN_1767351	-0.211242	0.0135616
ATF3	cell_area_mean	ILMN_1791346	-0.286324	0.0022921
ATF3	edu_comp1todens_mean	ILMN_1791346	0.249365	0.00208886
ATM	clumps_clumped_raw_mean	ILMN_1716231	0.190815	0.0260667
ATP2A2	edu_comp1todens_mean	ILMN_1687375	-0.226667	0.00796375
ATP5G2	cell_area_mean	ILMN_1807798	-0.260327	0.00386061
ATP5G2	clumps_clumped_raw_mean	ILMN_1807798	-0.179856	0.0361511
BAMBI	edu_comp1todens_mean	ILMN_1691410	-0.200353	0.0194049
BCL2L1	cell_area_mean	ILMN_1742410	0.172139	0.0450789
BCL2L1	clumps_clumped_raw_mean	ILMN_1742410	0.223463	0.00967397
BCL2L1	ncells_mean	ILMN_1742410	-0.208353	0.0114103
BID	cell_area_mean	ILMN_1763386	0.220128	0.0100216
BID	clumps_clumped_raw_mean	ILMN_1763386	0.205417	0.0141324
BID	ncells_mean	ILMN_1763386	-0.187939	0.0225143
BRAF	clumps_clumped_raw_mean	ILMN_1652472	0.259462	0.00213361
BRAF	ncells_mean	ILMN_1652472	-0.192525	0.0219334
BST1	cell_area_mean	ILMN_1770161	0.197601	0.0195664
BST1	clumps_clumped_raw_mean	ILMN_1770161	0.194158	0.0182486
CAND1	edu_comp1todens_mean	ILMN_1744647	0.204266	0.0133956
CASP8	edu_comp1todens_mean	ILMN_1809313	-0.19585	0.0178309
CCR3	cell_area_mean	ILMN_1656684	0.172859	0.0369382
CD14	cell_area_mean	ILMN_2396444	-0.201853	0.0148274
CD14	edu_comp1todens_mean	ILMN_2396444	-0.177634	0.0385539
CD1C	clumps_clumped_raw_mean	ILMN_1654210	-0.186927	0.0269838
CD1C	edu_comp1todens_mean	ILMN_1654210	0.196874	0.0251727
CD1C	ncells_mean	ILMN_1654210	0.178285	0.0290509
CD1D	edu_comp1todens_mean	ILMN_1719433	-0.208366	0.0116089
CD3D	cell_area_mean	ILMN_2325837	-0.172292	0.0448843
CD3D	clumps_clumped_raw_mean	ILMN_2325837	-0.212474	0.00904439
CD3D	ncells_mean	ILMN_2325837	0.192414	0.0259726
CD3E	cell_area_mean	ILMN_1739794	-0.184608	0.0278727
CD3E	clumps_clumped_raw_mean	ILMN_1739794	-0.182902	0.0271262
CD59	edu_comp1todens_mean	ILMN_1724789	-0.188692	0.0278066
CD9	cell_area_mean	ILMN_1695423	0.173572	0.033655
CDC14A	cell_area_mean	ILMN_1774557	-0.220182	0.00831226
CDC14A	ncells_mean	ILMN_1774557	-0.184998	0.0310707
CDC25B	cell_area_mean	ILMN_2338323	-0.248792	0.00436936
CDK10	clumps_clumped_raw_mean	ILMN_3306950	-0.2967	0.00045239
CDK10	edu_comp1todens_mean	ILMN_3306950	-0.179609	0.034012
CDKN2D	cell_area_mean	ILMN_1748883	-0.210296	0.013996
CDKN2D	clumps_clumped_raw_mean	ILMN_1748883	-0.186061	0.0235776
CDT1	clumps_clumped_raw_mean	ILMN_1651237	0.194908	0.0229735
CENPJ	edu_comp1todens_mean	ILMN_1661776	-0.186481	0.0297238
CEP192	edu_comp1todens_mean	ILMN_1703754	0.20544	0.0128607
CFD	clumps_clumped_raw_mean	ILMN_1777190	0.203304	0.0176025
CHI3L1	cell_area_mean	ILMN_3307868	-0.210631	0.0138411
CHMP2A	cell_area_mean	ILMN_1671893	-0.248982	0.00319779
CHMP2A	ncells_mean	ILMN_1671893	-0.18538	0.0307192
CLEC4E	ncells_mean	ILMN_1771664	0.164138	0.0447408
CNOT4	ncells_mean	ILMN_1794324	0.171677	0.0382687
CNOT6L	cell_area_mean	ILMN_1802450	0.226976	0.00604731
CNOT6L	edu_comp1todens_mean	ILMN_1802450	-0.176491	0.0330914
CRISPLD2	cell_area_mean	ILMN_1790689	-0.212828	0.0108746
CRISPLD2	edu_comp1todens_mean	ILMN_1790689	-0.16994	0.0402974
CTDSP1	clumps_clumped_raw_mean	ILMN_1681678	0.183591	0.027503
CTSC	clumps_clumped_raw_mean	ILMN_1792885	0.236295	0.00511723
CTSC	ncells_mean	ILMN_1792885	-0.181415	0.0277035
CXADR	cell_area_mean	ILMN_1796925	0.208705	0.0135936
CXADR	clumps_clumped_raw_mean	ILMN_1796925	0.180716	0.0352564
DERL2	clumps_clumped_raw_mean	ILMN_1761969	0.231265	0.00497655
DERL2	ncells_mean	ILMN_1761969	-0.19283	0.0200795
DMRTA2	edu_comp1todens_mean	ILMN_1699491	-0.197569	0.0191016
DMRTA2	ncells_mean	ILMN_1699491	-0.178927	0.0328308
DNAJC3	clumps_clumped_raw_mean	ILMN_1659843	0.230149	0.00734158
DNAJC3	edu_comp1todens_mean	ILMN_1659843	-0.17212	0.0451022
DNAJC3	ncells_mean	ILMN_1659843	-0.17254	0.0372939
E2F1	cell_area_mean	ILMN_2051469	0.170229	0.0372827
ECM1	cell_area_mean	ILMN_2329735	-0.187922	0.025853
EDN1	edu_comp1todens_mean	ILMN_1682775	-0.191897	0.0203202
EDNRB	cell_area_mean	ILMN_1751904	-0.213782	0.0106181
EGR3	cell_area_mean	ILMN_1722781	-0.180388	0.0338415
EGR3	clumps_clumped_raw_mean	ILMN_1722781	-0.200067	0.0163135
ELANE	edu_comp1todens_mean	ILMN_1706635	0.169805	0.0481156
ERCC1	clumps_clumped_raw_mean	ILMN_1652369	0.22086	0.00977014
ETV5	cell_area_mean	ILMN_1723260	-0.292559	0.000443884
EXO1	clumps_clumped_raw_mean	ILMN_1673721	0.184771	0.0285332
EXO1	ncells_mean	ILMN_1673721	-0.169354	0.0410019
F2R	clumps_clumped_raw_mean	ILMN_1742866	-0.183872	0.0277275
F2R	edu_comp1todens_mean	ILMN_1742866	0.21387	0.0109181
FCN1	edu_comp1todens_mean	ILMN_1668063	-0.189414	0.0202606
FGF18	clumps_clumped_raw_mean	ILMN_1797030	0.172345	0.0363056
FGF18	ncells_mean	ILMN_1797030	-0.164516	0.0442436
FGF8	cell_area_mean	ILMN_2345749	-0.169315	0.0410489
FLT3	cell_area_mean	ILMN_1766363	0.259888	0.0022469
FLT3	clumps_clumped_raw_mean	ILMN_1766363	0.170775	0.0468331
FOXP1	cell_area_mean	ILMN_1682495	0.186625	0.024104
FOXP1	edu_comp1todens_mean	ILMN_1682495	0.201049	0.0189256
FOXP2	edu_comp1todens_mean	ILMN_2357701	0.183741	0.0320805
FUCA1	cell_area_mean	ILMN_1752728	-0.195718	0.0163834
FZD7	cell_area_mean	ILMN_1804351	-0.192881	0.0180404
FZD7	clumps_clumped_raw_mean	ILMN_1804351	0.185775	0.0303583
GHRH	cell_area_mean	ILMN_1794372	-0.183924	0.0320785
GHRH	clumps_clumped_raw_mean	ILMN_1794372	-0.332196	4.89708e-05
GHRH	edu_comp1todens_mean	ILMN_1794372	0.210901	0.0124028
GHRH	ncells_mean	ILMN_1794372	0.281618	0.00368303
GNB1	cell_area_mean	ILMN_1760320	-0.18048	0.0329783
GNG5	cell_area_mean	ILMN_1701854	0.175212	0.0319871
GNG5	clumps_clumped_raw_mean	ILMN_1701854	-0.185382	0.0268639
GRK5	clumps_clumped_raw_mean	ILMN_1728830	-0.180785	0.0302559
HDAC2	cell_area_mean	ILMN_3251283	-0.19924	0.0210681
HES1	edu_comp1todens_mean	ILMN_1710284	-0.24599	0.00330599
HIPK1	cell_area_mean	ILMN_1661188	-0.207023	0.0110255
HIPK2	cell_area_mean	ILMN_1687440	-0.181951	0.027949
HMOX1	clumps_clumped_raw_mean	ILMN_1800512	0.178276	0.0330505
HMOX1	edu_comp1todens_mean	ILMN_1800512	-0.209332	0.0128916
HMOX1	ncells_mean	ILMN_1800512	-0.198779	0.0170371
HPSE2	cell_area_mean	ILMN_1732035	-0.164831	0.0467937
HSPA8	cell_area_mean	ILMN_1686367	0.240701	0.00395478
HSPA8	edu_comp1todens_mean	ILMN_1686367	0.174071	0.0426862
HSPA8	ncells_mean	ILMN_1686367	0.173476	0.0434121
ID1	edu_comp1todens_mean	ILMN_1664861	-0.178209	0.0349974
ID2	edu_comp1todens_mean	ILMN_1793990	-0.177475	0.0358287
IL33	cell_area_mean	ILMN_2052924	-0.179072	0.0369844
IL33	edu_comp1todens_mean	ILMN_2052924	0.317783	0.000135564
IL33	ncells_mean	ILMN_2052924	0.178299	0.0290389
IL5	edu_comp1todens_mean	ILMN_2207190	0.206585	0.0140871
IL5	ncells_mean	ILMN_2207190	0.212926	0.0110243
IMPDH1	edu_comp1todens_mean	ILMN_1690343	0.200263	0.0149462
IQGAP1	clumps_clumped_raw_mean	ILMN_1803819	0.184894	0.0245548
ITGAL	clumps_clumped_raw_mean	ILMN_1749591	0.247834	0.00340147
ITGAL	edu_comp1todens_mean	ILMN_1749591	-0.193706	0.0238473
ITGAL	ncells_mean	ILMN_1749591	-0.208481	0.0111801
ITGB1	edu_comp1todens_mean	ILMN_1754233	0.191244	0.0254806
ITGB1BP1	edu_comp1todens_mean	ILMN_1690099	0.18854	0.0279349
ITGB5	cell_area_mean	ILMN_1701619	0.165187	0.0448498
ITGB5	ncells_mean	ILMN_1701619	0.174648	0.041993
JUN	cell_area_mean	ILMN_1806023	-0.207566	0.0118637
JUN	edu_comp1todens_mean	ILMN_1806023	-0.203803	0.0154228
MLXIPL	clumps_clumped_raw_mean	ILMN_1722073	0.205733	0.0164636
MLXIPL	edu_comp1todens_mean	ILMN_1722073	-0.21874	0.0184506
MLXIPL	ncells_mean	ILMN_1722073	-0.224214	0.0063501
MYC	edu_comp1todens_mean	ILMN_1680618	-0.183503	0.0301086
NOG	cell_area_mean	ILMN_1652287	-0.164375	0.0459321
NOG	edu_comp1todens_mean	ILMN_1652287	-0.19999	0.0214001
PTPN6	edu_comp1todens_mean	ILMN_1716578	-0.183274	0.0268105
STAT3	cell_area_mean	ILMN_1663618	-0.163321	0.048873
