# Supplementary material for: Identifying Extrinsic versus Intrinsic Drivers of Variation in Cell Behavior in Human iPSC Lines from Healthy Donors
Source: Cell Rep. 2019 Feb 19;26(8):2078–2087.e3. doi: 10.1016/j.celrep.2019.01.094 (PMC6381787; doi:10.1016/j.celrep.2019.01.094)
Supplement: Table S4. Gene Ontology Analysis of the 3,879 Genes Listed in Table S3, Related to Figure 4 [file mmc4.xlsx]

## Sheet: Supplementary Table 4_b
Gene Ontology analysis
Factor	GO Term	Description	P-value	FDR q-value	Enrichment	N	B	n	b	Genes
Extrinsic Factor	GO:0042157	lipoprotein metabolic process	7.86e-06	0.0543	12.6	1260	5	100	5	[APOL4 - apolipoprotein l, 4, APOL3 - apolipoprotein l, 3, APOL2 - apolipoprotein l, 2, APOA2 - apolipoprotein a-ii, ABHD12 - abhydrolase domain containing 12]
Extrinsic Factor	GO:2000826	regulation of heart morphogenesis	1.51e-05	0.0523	315	1260	2	4	2	[TGFB2 - transforming growth factor, beta 2, NOG - noggin]
Extrinsic Factor	GO:0061626	pharyngeal arch artery morphogenesis	1.51e-05	0.0349	315	1260	2	4	2	[TGFB2 - transforming growth factor, beta 2, NOG - noggin]
Extrinsic Factor	GO:0003203	endocardial cushion morphogenesis	1.51e-05	0.0261	315	1260	2	4	2	[TGFB2 - transforming growth factor, beta 2, NOG - noggin]
Extrinsic Factor	GO:0003149	membranous septum morphogenesis	1.51e-05	0.0209	315	1260	2	4	2	[TGFB2 - transforming growth factor, beta 2, NOG - noggin]
Extrinsic Factor	GO:0072132	mesenchyme morphogenesis	1.51e-05	0.0174	315	1260	2	4	2	[TGFB2 - transforming growth factor, beta 2, NOG - noggin]
Extrinsic Factor	GO:0060412	ventricular septum morphogenesis	1.51e-05	0.0149	315	1260	2	4	2	[TGFB2 - transforming growth factor, beta 2, NOG - noggin]
Extrinsic Factor	GO:1905006	negative regulation of epithelial to mesenchymal transition involved in endocardial cushion formation	1.51e-05	0.0131	315	1260	2	4	2	[TGFB2 - transforming growth factor, beta 2, NOG - noggin]
Extrinsic Factor	GO:1905005	regulation of epithelial to mesenchymal transition involved in endocardial cushion formation	1.51e-05	0.0116	315	1260	2	4	2	[TGFB2 - transforming growth factor, beta 2, NOG - noggin]
Extrinsic Factor	GO:0044093	positive regulation of molecular function	2.26e-05	0.0156	2.66	1260	115	107	26	[APOA2 - apolipoprotein a-ii, TICAM1 - toll-like receptor adaptor molecule 1, ARHGAP28 - rho gtpase activating protein 28, ARHGAP10 - rho gtpase activating protein 10, AGAP6 - arfgap with gtpase domain, ankyrin repeat and ph domain 6, ACSL1 - acyl-coa synthetase long-chain family member 1, PRLR - prolactin receptor, SASH1 - sam and sh3 domain containing 1, PML - promyelocytic leukemia, ARHGAP5 - …
Extrinsic Factor	GO:0006869	lipid transport	2.32e-05	0.0146	5.73	1260	22	100	10	[APOL4 - apolipoprotein l, 4, ACSL1 - acyl-coa synthetase long-chain family member 1, APOL3 - apolipoprotein l, 3, APOL2 - apolipoprotein l, 2, ABCG4 - atp-binding cassette, sub-family g (white), member 4, ABCA8 - atp-binding cassette, sub-family a (abc1), member 8, APOA2 - apolipoprotein a-ii, ABCC4 - atp-binding cassette, sub-family c (cftr/mrp), member 4, ANO7 - anoctamin 7, PPARG - peroxisome…
Extrinsic Factor	GO:0050911	detection of chemical stimulus involved in sensory perception of smell	2.84e-05	0.0164	1.59	1260	28	792	28	[OR10H1 - olfactory receptor, family 10, subfamily h, member 1, OR10H2 - olfactory receptor, family 10, subfamily h, member 2, OR13C2 - olfactory receptor, family 13, subfamily c, member 2, OR2W5 - olfactory receptor, family 2, subfamily w, member 5, OR10H3 - olfactory receptor, family 10, subfamily h, member 3, OR4C6 - olfactory receptor, family 4, subfamily c, member 6, OR5C1 - olfactory recept…
Extrinsic Factor	GO:0009593	detection of chemical stimulus	4.2e-05	0.0223	1.5	1260	31	838	31	[OR10H1 - olfactory receptor, family 10, subfamily h, member 1, OR10H2 - olfactory receptor, family 10, subfamily h, member 2, OR13C2 - olfactory receptor, family 13, subfamily c, member 2, OR2W5 - olfactory receptor, family 2, subfamily w, member 5, OR10H3 - olfactory receptor, family 10, subfamily h, member 3, OR4C6 - olfactory receptor, family 4, subfamily c, member 6, OR5C1 - olfactory recept…
Extrinsic Factor	GO:0043547	positive regulation of GTPase activity	4.32e-05	0.0213	5.35	1260	22	107	10	[LLGL2 - lethal giant larvae homolog 2 (drosophila), ARHGAP10 - rho gtpase activating protein 10, AGAP6 - arfgap with gtpase domain, ankyrin repeat and ph domain 6, ARHGEF11 - rho guanine nucleotide exchange factor (gef) 11, ARHGAP30 - rho gtpase activating protein 30, ARHGEF12 - rho guanine nucleotide exchange factor (gef) 12, ARHGAP5 - rho gtpase activating protein 5, ALDH1A1 - aldehyde dehydro…
Extrinsic Factor	GO:0061384	heart trabecula morphogenesis	4.35e-05	0.0201	210	1260	3	4	2	[TGFB2 - transforming growth factor, beta 2, NOG - noggin]
Extrinsic Factor	GO:0061383	trabecula morphogenesis	4.35e-05	0.0188	210	1260	3	4	2	[TGFB2 - transforming growth factor, beta 2, NOG - noggin]
Extrinsic Factor	GO:0007178	transmembrane receptor protein serine/threonine kinase signaling pathway	4.45e-05	0.0181	10.41	1260	11	66	6	[LTBP4 - latent transforming growth factor beta binding protein 4, TGFB2 - transforming growth factor, beta 2, PML - promyelocytic leukemia, SRC - v-src avian sarcoma (schmidt-ruppin a-2) viral oncogene homolog, NOG - noggin, ACVR1B - activin a receptor, type ib]
Extrinsic Factor	GO:0043085	positive regulation of catalytic activity	4.54e-05	0.0174	2.69	1260	92	122	24	[TGFB2 - transforming growth factor, beta 2, ARHGEF11 - rho guanine nucleotide exchange factor (gef) 11, APOA2 - apolipoprotein a-ii, ACD - adrenocortical dysplasia homolog (mouse), ARHGAP21 - rho gtpase activating protein 21, ASPH - aspartate beta-hydroxylase, ARHGAP28 - rho gtpase activating protein 28, LLGL2 - lethal giant larvae homolog 2 (drosophila), ACSL1 - acyl-coa synthetase long-chain f…
Extrinsic Factor	GO:0007186	G-protein coupled receptor signaling pathway	5.55e-05	0.0202	1.33	1260	88	832	77	[OR10H1 - olfactory receptor, family 10, subfamily h, member 1, OR10H2 - olfactory receptor, family 10, subfamily h, member 2, LHB - luteinizing hormone beta polypeptide, OR2W5 - olfactory receptor, family 2, subfamily w, member 5, OR10H3 - olfactory receptor, family 10, subfamily h, member 3, OR4C6 - olfactory receptor, family 4, subfamily c, member 6, OR4C11 - olfactory receptor, family 4, subf…
Extrinsic Factor	GO:0006956	complement activation	6.38e-05	0.0221	4.85	1260	7	260	7	[CD46 - cd46 molecule, complement regulatory protein, C3 - complement component 3, C4BPB - complement component 4 binding protein, beta, CLU - clusterin, C1RL - complement component 1, r subcomponent-like, COLEC11 - collectin sub-family member 11, C1S - complement component 1, s subcomponent]
Extrinsic Factor	GO:0050907	detection of chemical stimulus involved in sensory perception	6.48e-05	0.0213	1.5	1260	30	838	30	[OR10H1 - olfactory receptor, family 10, subfamily h, member 1, OR10H2 - olfactory receptor, family 10, subfamily h, member 2, OR13C2 - olfactory receptor, family 13, subfamily c, member 2, OR2W5 - olfactory receptor, family 2, subfamily w, member 5, OR10H3 - olfactory receptor, family 10, subfamily h, member 3, OR4C6 - olfactory receptor, family 4, subfamily c, member 6, OR5C1 - olfactory recept…
Extrinsic Factor	GO:0098742	cell-cell adhesion via plasma-membrane adhesion molecules	6.84e-05	0.0215	59.06	1260	16	4	3	[ITGA5 - integrin, alpha 5 (fibronectin receptor, alpha polypeptide), TGFB2 - transforming growth factor, beta 2, CDH12 - cadherin 12, type 2 (n-cadherin 2)]
Extrinsic Factor	GO:0051056	regulation of small GTPase mediated signal transduction	6.97e-05	0.0209	4.71	1260	27	109	11	[ARHGAP10 - rho gtpase activating protein 10, ARHGEF18 - rho/rac guanine nucleotide exchange factor (gef) 18, TGFB2 - transforming growth factor, beta 2, ARHGEF11 - rho guanine nucleotide exchange factor (gef) 11, SRC - v-src avian sarcoma (schmidt-ruppin a-2) viral oncogene homolog, ARHGEF4 - rho guanine nucleotide exchange factor (gef) 4, ARHGAP30 - rho gtpase activating protein 30, ARHGEF12 - …
Intrinsic Factor	GO:0006022	aminoglycan metabolic process	6.74e-06	0.0564	2.04	1894	26	855	24	[FMOD - fibromodulin, FOXC1 - forkhead box c1, CHID1 - chitinase domain containing 1, AKT1 - v-akt murine thymoma viral oncogene homolog 1, CHST3 - carbohydrate (chondroitin 6) sulfotransferase 3, HS3ST2 - heparan sulfate (glucosamine) 3-o-sulfotransferase 2, HYAL4 - hyaluronoglucosaminidase 4, HPSE2 - heparanase 2, B3GNT2 - udp-glcnac:betagal beta-1,3-n-acetylglucosaminyltransferase 2, FUCA1 - f…
Intrinsic Factor	GO:0032787	monocarboxylic acid metabolic process	1.01e-05	0.0424	4.68	1894	51	111	14	[ALOXE3 - arachidonate lipoxygenase 3, ACAT2 - acetyl-coa acetyltransferase 2, ACLY - atp citrate lyase, ABCC2 - atp-binding cassette, sub-family c (cftr/mrp), member 2, AGXT - alanine-glyoxylate aminotransferase, AKR1A1 - aldo-keto reductase family 1, member a1 (aldehyde reductase), OGDH - oxoglutarate (alpha-ketoglutarate) dehydrogenase (lipoamide), AMDHD1 - amidohydrolase domain containing 1, …
Intrinsic Factor	GO:0016054	organic acid catabolic process	1.21e-05	0.0338	5.87	1894	32	111	11	[OGDH - oxoglutarate (alpha-ketoglutarate) dehydrogenase (lipoamide), ACAD8 - acyl-coa dehydrogenase family, member 8, FGF2 - fibroblast growth factor 2 (basic), AMDHD1 - amidohydrolase domain containing 1, AASS - aminoadipate-semialdehyde synthase, ACAT2 - acetyl-coa acetyltransferase 2, AIG1 - androgen-induced 1, AGXT - alanine-glyoxylate aminotransferase, AKR1A1 - aldo-keto reductase family 1,…
Intrinsic Factor	GO:0046395	carboxylic acid catabolic process	1.21e-05	0.0254	5.87	1894	32	111	11	[OGDH - oxoglutarate (alpha-ketoglutarate) dehydrogenase (lipoamide), ACAD8 - acyl-coa dehydrogenase family, member 8, AASS - aminoadipate-semialdehyde synthase, AMDHD1 - amidohydrolase domain containing 1, FGF2 - fibroblast growth factor 2 (basic), ACAT2 - acetyl-coa acetyltransferase 2, AIG1 - androgen-induced 1, AGXT - alanine-glyoxylate aminotransferase, AKR1A1 - aldo-keto reductase family 1,…
Intrinsic Factor	GO:0030203	glycosaminoglycan metabolic process	1.31e-05	0.0219	2.04	1894	25	855	23	[FMOD - fibromodulin, FOXC1 - forkhead box c1, AKT1 - v-akt murine thymoma viral oncogene homolog 1, CHST3 - carbohydrate (chondroitin 6) sulfotransferase 3, HS3ST2 - heparan sulfate (glucosamine) 3-o-sulfotransferase 2, HYAL4 - hyaluronoglucosaminidase 4, HPSE2 - heparanase 2, B3GNT2 - udp-glcnac:betagal beta-1,3-n-acetylglucosaminyltransferase 2, FUCA1 - fucosidase, alpha-l- 1, tissue, ARSB - a…
Intrinsic Factor	GO:2000045	regulation of G1/S transition of mitotic cell cycle	1.37e-05	0.0191	2.81	1894	32	421	20	[ID2 - inhibitor of dna binding 2, dominant negative helix-loop-helix protein, CNOT1 - ccr4-not transcription complex, subunit 1, AKT1 - v-akt murine thymoma viral oncogene homolog 1, CDKN1B - cyclin-dependent kinase inhibitor 1b (p27, kip1), AIF1 - allograft inflammatory factor 1, CNOT6L - ccr4-not transcription complex, subunit 6-like, CDKN2D - cyclin-dependent kinase inhibitor 2d (p19, inhibit…
Intrinsic Factor	GO:0006950	response to stress	1.78e-05	0.0213	1.23	1894	340	981	216	[BOK - bcl2-related ovarian killer, MAPKAP1 - mitogen-activated protein kinase associated protein 1, BRCA2 - breast cancer 2, early onset, HNRNPA0 - heterogeneous nuclear ribonucleoprotein a0, ABCA1 - atp-binding cassette, sub-family a (abc1), member 1, LIG3 - ligase iii, dna, atp-dependent, ABCF1 - atp-binding cassette, sub-family f (gcn20), member 1, ANKHD1 - ankyrin repeat and kh domain contai…
Intrinsic Factor	GO:0001775	cell activation	1.95e-05	0.0204	1.48	1894	120	840	79	[A1BG - alpha-1-b glycoprotein, AP2A2 - adaptor-related protein complex 2, alpha 2 subunit, APEH - acylaminoacyl-peptide hydrolase, CST3 - cystatin c, FLT3 - fms-related tyrosine kinase 3, BRAF - v-raf murine sarcoma viral oncogene homolog b, ADAMTS13 - adam metallopeptidase with thrombospondin type 1 motif, 13, FUCA1 - fucosidase, alpha-l- 1, tissue, IQGAP1 - iq motif containing gtpase activatin…
Intrinsic Factor	GO:1902806	regulation of cell cycle G1/S phase transition	2.75e-05	0.0256	2.73	1894	33	421	20	[ID2 - inhibitor of dna binding 2, dominant negative helix-loop-helix protein, CNOT1 - ccr4-not transcription complex, subunit 1, AKT1 - v-akt murine thymoma viral oncogene homolog 1, CDKN1B - cyclin-dependent kinase inhibitor 1b (p27, kip1), AIF1 - allograft inflammatory factor 1, CNOT6L - ccr4-not transcription complex, subunit 6-like, CDKN2D - cyclin-dependent kinase inhibitor 2d (p19, inhibit…
Intrinsic Factor	GO:0033627	cell adhesion mediated by integrin	2.85e-05	0.0238	315.67	1894	4	3	2	[ITGAV - integrin, alpha v, ITGA6 - integrin, alpha 6]
Intrinsic Factor	GO:0008284	positive regulation of cell proliferation	3.3e-05	0.0251	1.47	1894	121	840	79	[C9orf69 - chromosome 9 open reading frame 69, CST3 - cystatin c, FLT3 - fms-related tyrosine kinase 3, HTRA1 - htra serine peptidase 1, CNOT6L - ccr4-not transcription complex, subunit 6-like, CDC25B - cell division cycle 25b, HES1 - hairy and enhancer of split 1, (drosophila), BST1 - bone marrow stromal cell antigen 1, FSHB - follicle stimulating hormone, beta polypeptide, ITGB1BP1 - integrin b…
Intrinsic Factor	GO:0042221	response to chemical	3.93e-05	0.0274	1.25	1894	323	881	188	[FLT3 - fms-related tyrosine kinase 3, DHH - desert hedgehog, AANAT - aralkylamine n-acetyltransferase, FIBIN - fin bud initiation factor homolog (zebrafish), CDT1 - chromatin licensing and dna replication factor 1, HNRNPA0 - heterogeneous nuclear ribonucleoprotein a0, BRAF - v-raf murine sarcoma viral oncogene homolog b, ABCA1 - atp-binding cassette, sub-family a (abc1), member 1, GCNT1 - glucos…
Intrinsic Factor	GO:0010033	response to organic substance	4.38e-05	0.0282	1.28	1894	273	881	162	[FLT3 - fms-related tyrosine kinase 3, AANAT - aralkylamine n-acetyltransferase, FIBIN - fin bud initiation factor homolog (zebrafish), DHH - desert hedgehog, HNRNPA0 - heterogeneous nuclear ribonucleoprotein a0, CDT1 - chromatin licensing and dna replication factor 1, BRAF - v-raf murine sarcoma viral oncogene homolog b, ABCA1 - atp-binding cassette, sub-family a (abc1), member 1, GCNT1 - glucos…
Intrinsic Factor	GO:1905953	negative regulation of lipid localization	4.51e-05	0.027	11.61	1894	6	136	5	[AKT1 - v-akt murine thymoma viral oncogene homolog 1, ITGAV - integrin, alpha v, APOC1 - apolipoprotein c-i, ABCA1 - atp-binding cassette, sub-family a (abc1), member 1, ABHD5 - abhydrolase domain containing 5]
Intrinsic Factor	GO:0006629	lipid metabolic process	5.26e-05	0.0294	2.81	1894	142	109	23	[A3GALT2 - alpha 1,3-galactosyltransferase 2, ACAD8 - acyl-coa dehydrogenase family, member 8, ALOXE3 - arachidonate lipoxygenase 3, PIGA - phosphatidylinositol glycan anchor biosynthesis, class a, ACAT2 - acetyl-coa acetyltransferase 2, ACLY - atp citrate lyase, ABHD6 - abhydrolase domain containing 6, ACBD3 - acyl-coa binding domain containing 3, ADH5 - alcohol dehydrogenase 5 (class iii), chi …
Intrinsic Factor	GO:0098609	cell-cell adhesion	6.34e-05	0.0331	27.06	1894	56	5	4	[PCDH11X - protocadherin 11 x-linked, ITGAV - integrin, alpha v, NLGN4X - neuroligin 4, x-linked, ITGA6 - integrin, alpha 6]
Intrinsic Factor	GO:1901987	regulation of cell cycle phase transition	7.45e-05	0.0367	2.25	1894	60	392	28	[CNOT1 - ccr4-not transcription complex, subunit 1, CHMP4C - charged multivesicular body protein 4c, CDT1 - chromatin licensing and dna replication factor 1, CNOT6L - ccr4-not transcription complex, subunit 6-like, CDC25B - cell division cycle 25b, CDC73 - cell division cycle 73, CEP70 - centrosomal protein 70kda, CRADD - casp2 and ripk1 domain containing adaptor with death domain, CNOT7 - ccr4-n…
Intrinsic Factor	GO:0044282	small molecule catabolic process	8.82e-05	0.041	3.11	1894	55	199	18	[APOBEC3G - apolipoprotein b mrna editing enzyme, catalytic polypeptide-like 3g, BDH1 - 3-hydroxybutyrate dehydrogenase, type 1, ACAD8 - acyl-coa dehydrogenase family, member 8, ACAT2 - acetyl-coa acetyltransferase 2, ADH5 - alcohol dehydrogenase 5 (class iii), chi polypeptide, AGXT - alanine-glyoxylate aminotransferase, BCKDK - branched chain ketoacid dehydrogenase kinase, AKR1A1 - aldo-keto red…
Intrinsic Factor	GO:0070085	glycosylation	9.17e-05	0.0404	4.21	1894	29	186	12	[A3GALT2 - alpha 1,3-galactosyltransferase 2, B4GALT2 - udp-gal:betaglcnac beta 1,4- galactosyltransferase, polypeptide 2, ADAMTSL4 - adamts-like 4, ART5 - adp-ribosyltransferase 5, ASGR2 - asialoglycoprotein receptor 2, A4GALT - alpha 1,4-galactosyltransferase, B3GNT2 - udp-glcnac:betagal beta-1,3-n-acetylglucosaminyltransferase 2, ADAMTS13 - adam metallopeptidase with thrombospondin type 1 moti…
Both Factors	GO:0007160	cell-matrix adhesion	3.81e-05	0.198	140.5	562	2	4	2	[ITGB5 - integrin, beta 5, FN1 - fibronectin 1]
Both Factors	GO:0061024	membrane organization	4.77e-05	0.124	6.98	562	23	28	8	[CHMP2A - charged multivesicular body protein 2a, ARHGAP12 - rho gtpase activating protein 12, ATP2A2 - atpase, ca++ transporting, cardiac muscle, slow twitch 2, ATP5G2 - atp synthase, h+ transporting, mitochondrial fo complex, subunit c2 (subunit 9), AAK1 - ap2 associated kinase 1, CAV2 - caveolin 2, ANO9 - anoctamin 9, BID - bh3 interacting domain death agonist]
