# Supplementary material for: Identifying Extrinsic versus Intrinsic Drivers of Variation in Cell Behavior in Human iPSC Lines from Healthy Donors
Source: Cell Rep. 2019 Feb 19;26(8):2078–2087.e3. doi: 10.1016/j.celrep.2019.01.094 (PMC6381787; doi:10.1016/j.celrep.2019.01.094)
Supplement: Table S5. List of 32 Genes with Outlier Expression in Outlier Cell Lines, Related to Figures 2 and 4 [file mmc5.xlsx]

## Sheet: Sheet1
List of 32 genes with outliler expression in outlier cell lines
Gene	short_name	factor	value	outlier phenotype
AAK1	oomz_2	1_9	2.87843	edu
ADAMTS13	focm_1	9	2.76222	clump_size
ADAMTS13	iicq_3	9	2.55548	ratio_nucleus_cell_area
ADAMTS13	yuze_1	9	2.80938	ratio_w2l
ADAMTS13	coio_2	9	2.72915	nucleus_ratio_w2l
ADAMTS13	vopm_2	9	2.94104	roundness
ADAMTS13	vorx_2	9	2.68245	clump_size
ADAMTS13	oefg_2	9	2.89125	nucleus_ratio_w2l
ADAMTS13	oomz_2	9	2.66795	edu
ADAMTS13	coxy_33	9	2.30836	clump_size
ADAMTS13	oefg_2	9	2.61318	nucleus_ratio_w2l
ADAMTS13	xegx_1	9	2.63776	clump_size
ADAMTS13	airc_3	9	2.83463	dapi
ADAMTS13	coio_1	9	2.91387	ratio_w2l
ADAMTS13	eofe_1	9	2.53702	cell_area
ADAMTS13	iakz_2	9	2.77319	roundness
ANO9	eofe_1	1_9	2.92892	cell_area
ATF3	airc_3	9	2.91458	dapi
ATF3	vopm_2	9	2.78134	roundness
ATP11A	coxy_33	9	2.94998	clump_size
ATP11A	iicq_3	9	2.77157	ratio_nucleus_cell_area
CASP8	coio_1	9	2.83519	ratio_w2l
CASP8	vorx_2	9	2.74159	clump_size
CASP8	vopm_2	9	2.63542	roundness
CASP8	oomz_2	9	2.64178	edu
CASP8	coio_2	9	2.23428	nucleus_ratio_w2l
CASP8	voas_2	9	2.87668	nucleus_area
CASP8	cuau_2	9	2.66376	clump_size
CASP8	leeh_2	9	2.48312	dapi
CASP8	iakz_2	9	2.70571	roundness
CCR3	zisa_33	9	2.61415	nucleus_area
CCR3	vorx_1	9	2.68536	clump_size
CCR3	nekd_3	9	2.93169	dapi
CCR3	voas_2	9	2.72816	nucleus_area
CCR3	coio_1	9	2.50246	ratio_w2l
CCR3	xegx_1	9	2.80349	clump_size
CCR3	focm_1	9	2.76222	clump_size
CCR3	oomz_2	9	2.80709	edu
CCR3	uahf_3	9	2.89327	edu
CCR3	vorx_2	9	2.08016	clump_size
CCR3	iicq_3	9	2.47939	ratio_nucleus_cell_area
CCR3	iakz_1	9	2.49898	cell_area
CCR3	oomz_22	9	2.7742	cell_area
CCR3	iakz_2	9	2.52482	roundness
CD3D	oomz_2	9	2.85086	edu
CD3D	iicq_3	9	2.64482	ratio_nucleus_cell_area
CD3D	coxy_33	9	2.89917	clump_size
CD3D	vorx_1	9	2.94373	clump_size
CD3D	vopm_2	9	2.8312	roundness
CDC14A	vopm_2	9	2.92399	roundness
CDC14A	uahf_3	9	2.64955	edu
CDC14A	vorx_1	9	2.59848	clump_size
CDC14A	oefg_2	9	2.31884	nucleus_ratio_w2l
CDC14A	yuze_1	9	2.79657	ratio_w2l
CDC14A	coxy_33	9	2.56689	clump_size
CDC14A	vorx_2	9	2.55453	clump_size
CDC14A	airc_3	9	2.92699	dapi
CDC14A	oomz_22	9	2.67032	cell_area
CDKN2C	airc_2	9	2.438	dapi
EGR3	vorx_1	9	2.52032	clump_size
ERBB2	coio_2	9	2.81848	nucleus_ratio_w2l
ERBB2	uahf_3	9	2.75853	edu
ERBB4	coio_1	9	2.87795	ratio_w2l
ERBB4	iicq_3	9	2.66754	ratio_nucleus_cell_area
ERBB4	debk_9	9	2.54186	nucleus_ratio_w2l
ESR1	vorx_2	9	2.8967	clump_size
FOXE3	iakz_1	9	2.75196	cell_area
GHRH	leeh_2	9	2.74692	dapi
GHRH	uahf_3	9	2.85921	edu
GHRH	yuze_1	9	2.87398	ratio_w2l
GHRH	iicq_3	9	2.38453	ratio_nucleus_cell_area
GHRH	coio_2	9	2.86034	nucleus_ratio_w2l
GHRH	vopm_2	9	2.93251	roundness
GHRH	vorx_2	9	2.71519	clump_size
HSH2D	focm_1	9	2.75478	clump_size
IL33	leeh_2	9	2.73323	dapi
IL33	vorx_1	9	2.88664	clump_size
IL33	oefg_2	9	2.73242	nucleus_ratio_w2l
IL33	vopm_2	9	2.5492	roundness
IL33	eofe_1	9	2.62934	cell_area
IL33	vorx_2	9	2.53578	clump_size
IL33	uahf_3	9	2.05382	edu
IL33	iicq_3	9	2.82462	ratio_nucleus_cell_area
IL33	iakz_2	9	2.66874	roundness
IL5	airc_3	9	2.62077	dapi
IL5	vorx_1	9	2.71254	clump_size
IL5	vopm_2	9	2.86474	roundness
IL5	vorx_2	9	2.76151	clump_size
IL5	airc_2	9	2.49584	dapi
IL5	xegx_1	9	2.71972	clump_size
IL5	iakz_1	9	2.4788	cell_area
IL5	yuze_1	9	2.57904	ratio_w2l
IL5	oomz_22	9	2.67032	cell_area
IL5	iicq_3	9	2.25345	ratio_nucleus_cell_area
IL5	leeh_2	9	2.74007	dapi
IL5	oefg_2	9	2.68937	nucleus_ratio_w2l
IL5	coio_2	9	2.42418	nucleus_ratio_w2l
IL5	iakz_2	9	2.54599	roundness
IL5	eofe_1	9	2.70952	cell_area
ITGAL	focm_1	9	2.93694	clump_size
ITGB1	focm_1	9	2.60182	clump_size
ITGB1	oefg_2	9	2.64683	nucleus_ratio_w2l
ITGB1	airc_2	9	2.91002	dapi
ITGB1	iakz_1	9	2.92285	cell_area
ITGB1	zisa_33	9	2.75277	nucleus_area
ITGB1	oomz_22	9	2.84853	cell_area
ITGB1	vopm_2	9	2.74024	roundness
SRC	iakz_1	1	2.82549	cell_area
SRC	iakz_2	1	2.7581	roundness
ADM	coio_1	9	14.2612	ratio_w2l
ADM	oefg_2	9	13.4406	nucleus_ratio_w2l
ADM	yuze_1	9	13.9457	ratio_w2l
ADM	iicq_3	9	13.8773	ratio_nucleus_cell_area
ADM	coio_2	9	13.7771	nucleus_ratio_w2l
ADM	voas_2	9	13.3733	nucleus_area
ADM	eofe_1	9	13.7014	cell_area
ADM	vopm_2	9	14.0137	roundness
ADM	vorx_1	9	13.3929	clump_size
ADM	airc_3	9	13.3154	dapi
ADM	iakz_1	9	13.4509	cell_area
ADM	xegx_1	9	13.6128	clump_size
ADM	leeh_2	9	14.1512	dapi
ADM	iakz_2	9	13.5458	roundness
ADM	cuau_2	9	13.9239	clump_size
ADM	oomz_2	9	13.9702	edu
ADM	nekd_3	9	14.0382	dapi
ANXA2	vorx_1	9	13.6078	clump_size
ANXA2	vorx_2	9	13.3436	clump_size
ANXA2	focm_1	9	13.4923	clump_size
ANXA2	iakz_1	9	13.3531	cell_area
ANXA2	airc_2	9	14.414	dapi
ANXA2	airc_3	9	13.3787	dapi
ANXA2	voas_2	9	13.3308	nucleus_area
ANXA2	uahf_3	9	13.5572	edu
ANXA2	eofe_1	9	13.7204	cell_area
ATP5G2	leeh_2	1_9	13.8801	dapi
ATP5G2	coio_2	1_9	13.7617	nucleus_ratio_w2l
ATP5G2	xegx_1	1_9	13.7163	clump_size
ATP5G2	nekd_3	1_9	13.8058	dapi
ATP5G2	yuze_1	1_9	14.1331	ratio_w2l
ATP5G2	airc_2	1_9	14.7799	dapi
ATP5G2	focm_1	1_9	14.1459	clump_size
ATP5G2	oefg_2	1_9	14.2204	nucleus_ratio_w2l
ATP5G2	vorx_2	1_9	14.3709	clump_size
ATP5G2	airc_3	1_9	14.2234	dapi
ATP5G2	uahf_3	1_9	13.9157	edu
ATP5G2	debk_9	1_9	13.7944	nucleus_ratio_w2l
ATP5G2	voas_2	1_9	13.8368	nucleus_area
ATP5G2	oomz_2	1_9	13.8754	edu
ATP5G2	vorx_1	1_9	14.8133	clump_size
ATP5G2	iakz_1	1_9	14.261	cell_area
ATP5G2	zisa_33	1_9	14.1245	nucleus_area
ATP5G2	oomz_22	1_9	14.3485	cell_area
ATP5G2	iakz_2	1_9	14.1577	roundness
ATP5G2	vopm_2	1_9	13.6217	roundness
ATP5G2	eofe_1	1_9	13.9411	cell_area
ATP5G2	cuau_2	1_9	14.0518	clump_size
ATP5G2	coxy_33	1_9	13.9974	clump_size
ATP5G2	iicq_3	1_9	13.4572	ratio_nucleus_cell_area
BAMBI	yuze_1	9	13.5817	ratio_w2l
BAMBI	oomz_2	9	13.6693	edu
BAMBI	focm_1	9	13.6426	clump_size
BAMBI	leeh_2	9	13.5512	dapi
BAMBI	iicq_3	9	13.3104	ratio_nucleus_cell_area
BAMBI	vopm_2	9	14.1283	roundness
BAMBI	iakz_1	9	13.4876	cell_area
CXADR	airc_2	9	13.473	dapi
CXADR	nekd_3	9	13.407	dapi
GNB1	iicq_3	9	13.4565	ratio_nucleus_cell_area
GNB1	oomz_22	9	13.4574	cell_area
GNB1	coio_2	9	13.3906	nucleus_ratio_w2l
GNB1	airc_3	9	13.4319	dapi
GNB1	yuze_1	9	13.4712	ratio_w2l
GNB1	leeh_2	9	13.502	dapi
GNB1	debk_9	9	13.5273	nucleus_ratio_w2l
GNB1	oomz_2	9	13.5261	edu
GNB1	coxy_33	9	13.5397	clump_size
GNB1	zisa_33	9	13.5402	nucleus_area
GNB1	focm_1	9	13.7284	clump_size
GNB1	nekd_3	9	13.4626	dapi
GNB1	vopm_2	9	13.3471	roundness
GNB1	eofe_1	9	13.6566	cell_area
HSPA8	focm_1	9	13.6366	clump_size
HSPA8	coio_2	9	14.4029	nucleus_ratio_w2l
HSPA8	cuau_2	9	14.1512	clump_size
HSPA8	yuze_1	9	14.7323	ratio_w2l
HSPA8	vorx_1	9	14.7067	clump_size
HSPA8	iicq_3	9	13.6768	ratio_nucleus_cell_area
HSPA8	uahf_3	9	14.9703	edu
HSPA8	leeh_2	9	13.8296	dapi
HSPA8	oomz_22	9	14.2145	cell_area
HSPA8	coxy_33	9	14.0932	clump_size
HSPA8	airc_3	9	14.6277	dapi
HSPA8	coio_1	9	14.4219	ratio_w2l
HSPA8	zisa_33	9	13.8216	nucleus_area
HSPA8	oomz_2	9	13.672	edu
HSPA8	airc_2	9	15.5275	dapi
HSPA8	iakz_1	9	14.2497	cell_area
HSPA8	voas_2	9	14.2825	nucleus_area
HSPA8	oefg_2	9	14.6407	nucleus_ratio_w2l
HSPA8	vorx_2	9	14.2368	clump_size
HSPA8	eofe_1	9	14.0357	cell_area
HSPA8	iakz_2	9	14.6376	roundness
HSPA8	debk_9	9	13.3592	nucleus_ratio_w2l
ID1	oomz_2	9	13.675	edu
ID1	yuze_1	9	13.7802	ratio_w2l
ID1	vopm_2	9	13.4203	roundness
ID1	coio_1	9	13.4076	ratio_w2l
ID1	nekd_3	9	13.5009	dapi
ID1	vorx_1	9	13.7081	clump_size
ID1	oefg_2	9	13.5479	nucleus_ratio_w2l
ID1	cuau_2	9	13.5402	clump_size
ID2	nekd_3	9	13.3458	dapi
ID2	vopm_2	9	13.9184	roundness
ID2	eofe_1	9	13.4276	cell_area
ID2	focm_1	9	13.5957	clump_size
PRCP	airc_2	9	13.5175	dapi
